# Supplementary material for: Ligand-dependent genomic function of glucocorticoid receptor in triple-negative breast cancer
Source: Nat Commun. 2015 Sep 16;6:8323. doi: 10.1038/ncomms9323 (PMC4573460; doi:10.1038/ncomms9323)
Supplement: Supplementary Data 1 — Genes differentially expressed by Dex and CpdA treatment in TNBC cells [file ncomms9323-s2.xls]

## Sheet: Sheet1
Transcript	chisq(DiffExpr)	p-value(DiffExpr)	htbcon2h (RPKM)	htbcon4h (RPKM)	DEX2h_S1 (RPKM)	DEX2h_S2 (RPKM)	DEX4h_S1 (RPKM)	DEX4h_S2 (RPKM)	cpdA2h_S1 (RPKM)	cpdA2h_S2 (RPKM)	cpdA4h_S1 (RPKM)	cpdA4h_S2 (RPKM)
NR_024540	12.3145	0.196152	0.0110291	0.0217649	0	0	0	0.0100612	0	0.0194722	0.0190703	0
NR_039983	17.4942	0.0415166	1.21183	1.20978	0.984697	1.1149	1.04813	0.994932	1.03476	1.12011	1.03844	1.16219
NR_028325	10.9354	0.280165	0.0156262	0.00440187	0.00785645	0.0184243	0.0232189	0.0203641	0.00565192	0.00236292	0.0154396	0.0192058
NR_028322	10.9354	0.280165	0.0156262	0.00440187	0.00785645	0.0184243	0.0232189	0.0203641	0.00565192	0.00236292	0.0154396	0.0192058
NR_028327.1	16.2798	0.0612644	2.2325e-14	0.0135227	1.41812e-17	6.66202e-10	3.57487e-19	3.67581e-17	1.78705e-11	0.00725899	1.9423e-12	3.14237e-13
NR_106781	16.9141	0.050079	1.31531	0.216304	0.19288	0.723722	1.03643	0.19998	1.11006	0.193519	1.32667	0.37721
NR_028327.2	28.5321	0.000776884	0.283091	0.216253	0.132574	0.184657	0.215872	0.208264	0.17726	0.17332	0.185533	0.31034
NR_033908	13.1346	0.156611	0.113847	0.0842495	0.0626052	0.0822171	0.0269124	0.116837	0.120102	0.0628126	0.0492129	0.159166
NR_103536	10.0655	0.345206	0.0501812	0.0792223	0.0176608	0.0497	0.0379598	0.0549328	0.067761	0.0708774	0.104122	0.0604429
NR_024321	26.795	0.00151221	0.237029	0.321581	0.182482	0.232311	0.518293	0.229742	0.312565	0.196164	0.358615	0.458839
NR_047519	87.8321	4.42825e-15	1.01921	1.12694	0.99965	1.03986	1.0353	1.25995	1.19682	1.17035	1.39381	1.52173
NR_047521	21.8888	0.00923829	0.00441114	0.00616892	0.00260866	0.00557882	0.0232577	0.00436471	0.0134731	0.011007	0.0215399	0.025866
NR_047523	47.9715	2.58554e-07	0.0332891	0.00517979	0.00116199	0.0392444	0.00436905	0.000829531	0.00526167	0.00200897	0.0115235	0.015792
NR_047524	1.28416	0.998454	0.000124496	0.00021787	0.000147089	0.00034907	0.000204473	5.27469e-05	0.000268814	0.000238808	0.00134838	0.00107219
NR_047526	8.50725	0.483943	0.863534	1.0134	0.907576	0.812648	0.988673	0.913675	0.911378	1.01832	0.827974	0.849426
NR_047525	23.174	0.00581707	0.00662617	0.00794488	0.00418779	0.00803419	0.0241875	0.00597538	0.014914	0.0167573	0.0247249	0.0355178
NR_026874	20.1196	0.0171887	0.00777504	0.00767166	0.00820908	0.00128342	0.00294073	0.00141854	0.00393707	0.0799415	0.0067219	0.00401356
NR_122045	14.4028	0.1087	0.0593659	0.0585765	0.0626799	0.00979944	0.0224538	0.0108312	0.0300612	0.000117892	0.0513246	0.0306453
NM_152486	6.34715	0.704734	0.123274	0.0959958	0.14381	0.139117	0.143946	0.106897	0.143252	0.188033	0.11419	0.122623
NM_015658	43.5485	1.70919e-06	27.9687	30.1572	27.6354	27.7312	30.0909	27.8138	28.5555	28.4313	29.2577	29.1794
NM_198317	65.6238	1.0909e-10	7.09955	6.90754	5.43645	7.03399	6.91457	5.91423	7.03206	6.71732	6.39447	7.01811
NM_001160184	67.9843	3.7779e-11	2.42425	1.8845	1.81163	1.99508	2.85146	1.90071	2.03114	2.50349	2.06032	1.70848
NM_032129	119.631	1.58963e-21	2.42122	3.09892	2.25879	2.601	2.239	2.5356	2.38002	1.89749	1.56501	1.62551
NM_001291366	47.9199	2.64364e-07	0.00494501	0.00546906	0.0536478	0.00459705	0.0580653	0.00433754	0.00424216	0.00422139	0.0519623	0.00355317
NM_001291367	32.5373	0.000160725	1.15339	1.27562	0.993458	1.07225	1.16354	1.01171	0.989457	0.984613	0.800851	0.828755
NM_021170	497.322	0	8.42017	11.7251	8.0555	5.21725	4.33443	4.44683	5.88468	12.2375	6.87518	8.99878
NM_001142467	689.406	0	4.56424	4.39708	4.06122	5.00017	3.71421	2.92603	12.6144	6.74453	7.37588	8.3004
NM_005101	417.62	0	84.2817	89.2022	84.3625	78.2413	79.8879	69.1619	97.7325	98.3998	99.3828	95.5483
NM_001305275	501.588	0	16.0092	16.3612	16.3998	14.5551	12.5824	13.5743	15.7	16.4321	16.168	16.8722
NM_198576	2706.18	0	78.6936	86.7332	73.193	72.1014	65.6587	66.7344	85.7336	81.4591	82.3855	79.6
NM_001205252	13.4684	0.142531	0.034778	0.0857889	0.0152998	0.0430556	0.0164425	0.0317259	0.0733776	0.138154	0.0601345	0.044882
NM_017891	74.2414	2.23076e-12	8.0119	8.38115	7.55515	8.1509	10.3816	8.08703	8.60861	7.90761	7.76845	8.12965
NR_029834	6.69022	0.669336	0.216783	0	0	0	0	0.197758	0	0	0	0
NM_001130045	4.63955	0.86453	0	0	0	0	0	0.00787881	0	0	0	0
NM_004195	64.5768	1.7437e-10	0.324823	0.567248	0.688533	0.139151	0.462841	0.527256	0.585753	0.46579	0.563542	0.115058
NM_148901	9.85495	0.362355	5.11693e-09	0.024007	0.00554486	9.25681e-07	0.00281074	0.000934504	6.3685e-06	5.75347e-06	5.07002e-05	0.0379773
NM_148902	90.9322	1.05816e-15	0.0334546	0.235251	0.0079955	0.336401	0.136811	0.00602608	0.00434647	0.0225918	0.0558773	0.278156
NM_003327	10.2704	0.329042	0	0	0.0310984	0	0.0167105	0	0.0149148	0.0156007	0.0305575	0
NM_016176	114.256	1.99439e-20	78.9611	85.0316	82.761	78.8885	85.1157	76.742	85.5088	80.5978	83.0885	82.4979
NM_016547	91.8464	6.93269e-16	5.14888	4.08131	4.88815	5.31259	5.20802	5.04963	4.22571	3.48055	5.18199	5.02733
NM_080605	86.9614	6.61471e-15	18.036	19.5958	18.9309	17.637	18.085	17.2181	17.1677	16.3657	17.0429	16.341
NM_001014980	5.05338	0.82963	0.168355	0.239946	0.148128	0.13895	0.229942	0.136516	0.221019	0.181644	0.145551	0.225313
NM_058167	97.6835	4.62395e-17	28.6205	30.9121	27.0393	27.3586	31.6197	27.4738	27.3587	29.2911	28.0423	29.3662
NM_194315	46.124	5.71129e-07	0.517372	0.63347	0.622212	0.627469	0.844618	0.536176	0.995686	0.468169	0.798459	0.690892
NM_194457	198.921	5.57581e-38	0.303873	0.569518	0.261178	0.471014	0.786861	0.51835	0.865407	0.642135	1.46465	0.362346
NM_194458	433.743	0	2.95164	4.17653	2.81871	1.89469	1.34457	3.38987	2.58209	1.86166	4.01588	1.74368
NM_001130413	428.946	0	1.68501	2.65561	0.61369	1.30647	2.65812	1.17114	1.78314	1.45544	1.96128	2.46754
NR_037668	69.4211	1.97728e-11	3.63346	2.94431	3.66419	4.06502	3.45888	3.29531	3.81761	4.01438	3.76617	2.94352
NM_030649	138.23	2.39287e-25	16.1627	18.3087	15.093	16.1414	18.8165	16.2121	16.2338	15.899	16.6703	16.826
NR_106784	6.28522	0.711067	0	0	0	0	0	0	0.269933	0.282348	0	0
NM_153339	19.6003	0.0205458	15.1798	15.2127	14.0749	14.0796	15.4199	13.7493	14.4106	14.814	14.0859	13.4424
NM_001256456	48.7749	1.82909e-07	0.344101	0.315674	0.257924	0.169778	0.156345	0.220887	0.23546	0.146167	0.321444	0.455545
NM_001256460	109.058	2.28662e-19	3.15461	1.88187	2.12945	2.31717	2.66472	2.02901	2.00795	1.97901	2.34488	3.22884
NM_001256462	11.6403	0.234353	0.0507316	0.0363986	0.0341903	0.0272955	0.106369	0.0502007	0.0313961	0.0461558	0.0246566	0.0806218
NM_001256463	51.2596	6.23782e-08	0.427621	0.411284	0.339313	0.364075	0.89541	0.506805	0.478815	0.525646	0.289527	0.58158
NM_017871	153.999	1.30766e-28	42.3737	45.2134	44.4835	44.7505	50.6553	45.2245	44.1497	43.5828	43.8307	40.8077
NR_106785	13.6696	0.134574	0.600322	0.29617	0.528195	0	0	0.547638	1.01329	0	0.77851	0.258244
NM_001029885	326.045	0	20.7827	22.7273	23.0137	22.2194	26.4907	23.7066	20.5355	18.739	19.1829	18.5081
NM_152228	12.0196	0.212206	0.373588	0.368621	0.254912	0.314631	0.331625	0.354713	0.392505	0.383635	0.369126	0.472286
NM_004421	226.885	7.42688e-44	60.9201	62.1774	58.2681	58.0891	60.6704	57.0286	63.7914	61.9364	57.5141	54.0144
NR_106866	7.56023	0.578998	0.330686	0.326288	0	0	0	0	0	0	0.285894	0
NM_001282582	273.883	0	19.2601	21.687	21.6211	20.3888	23.9022	18.5192	20.1603	20.6245	18.1117	16.2544
NM_001282583	56.6674	5.85124e-09	0.466738	0.507903	0.188592	0.455032	0.364375	0.38121	0.465898	0.292353	0.186628	0.437032
NM_001282584	123.238	2.90143e-22	0.717327	0.658288	0.866908	0.582866	1.30069	0.657249	0.690252	0.461765	1.36905	1.02687
NM_001282585	410.12	0	3.4868	0.6785	2.75483	3.02335	1.40775	2.05143	3.00158	2.25958	1.46876	3.28695
NM_032348	44.8067	1.00182e-06	0.896502	0.670705	0.691292	0.868204	0.510033	0.470832	0.665205	0.658372	0.594944	0.453437
NM_001127229	66.6085	7.01252e-11	27.3581	27.9802	24.7953	29.4209	32.3502	26.4858	28.5621	27.2802	29.4223	27.4725
NM_017900	47.832	2.74543e-07	15.2167	17.8073	16.3729	17.5476	18.7084	15.7751	17.4723	18.6256	16.4787	15.3817
NM_001127230	130.562	9.08897e-24	36.4316	36.7964	43.0575	30.9842	39.6024	37.9177	37.0633	32.8047	36.6678	37.9552
NM_030937	532.646	0	21.5345	24.2883	18.3898	20.9839	28.4986	22.2935	20.3839	19.7832	21.1467	21.0396
NM_001039577	158.375	1.61525e-29	14.2386	16.7943	10.6956	14.6056	16.4769	14.2188	12.3427	12.9708	12.2803	13.0958
NR_015434	107.163	5.55382e-19	6.60932	7.80135	6.7061	6.5938	7.58091	6.14622	5.54242	5.82808	5.37318	5.2477
NM_017971	24.9337	0.00304543	49.3977	51.913	50.7059	48.2915	54.0041	49.3487	48.648	49.4023	51.2285	52.362
NM_001145210	63.5333	2.78042e-10	0.540052	0.452638	0.403611	0.495114	0.567244	0.16094	0.59563	0.436102	0.213538	0.516137
NM_001243535	6.4522	0.693945	0.590499	0.495641	0.581202	0.570407	0.560475	0.55858	0.583638	0.587034	0.592497	0.395903
NM_001243536	22.0969	0.00857687	0.625917	0.884151	1.03676	1.01747	0.99978	0.996395	1.0411	1.04716	1.05689	0.706196
NM_001146685	7.51806	0.583345	0.237932	0.19564	0.139564	0.163646	0.149987	0.0361753	0.133869	0.070013	0.137136	0.0682352
NR_125994	30.1753	0.000409589	0.130841	0.402802	0.401542	0.539086	0.25474	0.179059	0.276058	0.42125	0.320858	0.249031
NR_125995	77.8005	4.41399e-13	0.253782	0.000340885	0.0633091	0.0067276	0.0682814	0.10122	0.1003	0.449332	0.00883096	0.00195234
NR_125996	81.0642	9.9304e-14	0.443142	2.55715e-05	0.110548	0.0117474	0.0036099	0.176746	0.175139	0.00511097	0.0154203	0.00340909
NM_022834	689.706	0	19.7175	19.2314	22.8217	18.4811	19.4108	14.9371	21.4797	19.3374	17.6663	16.2117
NM_199121	137.201	3.90002e-25	0.0214212	0.0265784	0.128692	0.0189312	0.11674	0.00435399	0.179616	0.0158395	0.0649099	0.00874184
NM_001039211	32.6375	0.000154413	0.156731	0.139681	0.151245	0.0792831	0.210348	0.142976	0.187743	0.165136	0.266632	0.21314
NM_031921	177.926	1.37271e-33	7.39361	9.32879	6.54056	7.14798	9.05361	7.37387	7.27533	6.29323	8.69384	8.51366
NM_001170535	887.767	0	7.88386	13.639	12.0345	10.6132	6.23277	8.78028	8.03254	6.88958	6.39857	6.78227
NM_018188	52.237	4.07701e-08	0.619919	0.977605	0.733373	0.888396	0.624726	0.535104	0.606453	0.419778	0.615082	0.641079
NM_001170536	1503.57	0	7.02722	3.73981	3.26013	4.329	11.4401	6.91585	8.01401	7.77476	11.2581	10.1274
NM_001114748	3.28134	0.952089	0.227069	0.258519	0.230524	0.288322	0.346837	0.270877	0.250601	0.308383	0.226514	0.300552
NM_014188	90.7119	1.17161e-15	89.8559	94.3787	92.4321	91.0927	100.355	87.3657	92.6919	90.1211	91.4067	88.6313
NM_001242659	72.9261	4.05181e-12	11.7866	12.9845	12.2441	12.449	12.0105	11.5446	11.445	11.6415	9.89939	10.6951
NM_001170686	90.8311	1.10879e-15	1.751	1.27767	1.21351	1.18042	1.62563	1.36206	1.84953	1.71759	1.79142	1.92389
NM_001170687	191.685	1.82764e-36	1.96751	1.81873	1.18425	1.7946	2.43663	2.53851	2.36961	1.58547	1.33343	1.90784
NM_001170688	95.3346	1.37677e-16	0.314179	0.381701	0.521476	0.175957	0.376404	0.412187	0.515991	0.418037	0.622939	0.178549
NM_080875	98.4376	3.25619e-17	2.68155	2.55096	2.02848	2.34452	2.50078	2.82736	3.17245	2.17164	2.11145	2.07465
NR_033183	169.452	8.02391e-32	4.69053	4.60671	5.34724	5.51971	5.00666	3.40169	3.61907	4.92363	4.72335	4.41309
NM_001170689	105.181	1.40316e-18	4.32853	4.53991	4.21793	4.90705	3.93956	3.33288	3.98479	4.7313	3.93166	3.35974
NM_006983	3.87328	0.919553	0.0157342	0.03105	0.0138438	0.0519445	0.0446333	0.0287068	0.0265579	0.0277794	0.054412	0.0406109
NM_001291345	54.7943	1.33294e-08	0.239551	0.121592	0.172053	0.320577	0.282569	0.065069	0.218297	0.243628	0.328104	0.212739
NM_001787	107.293	5.22393e-19	0.11916	0.0465103	0.0418549	0.108142	0.335302	0.181343	0.0435288	0.175419	0.0462444	0.0437312
NM_033486	0.291238	0.999997	0.0816562	0.088075	0.0792666	0.0855542	0.0897629	0.0834852	0.0824305	0.0772316	0.087576	0.0828266
NM_033487	23.4599	0.00524196	7.2022	7.7681	6.99102	7.54654	7.91514	7.36338	7.27053	6.81142	7.72397	7.30507
NM_033489	129.229	1.70832e-23	0.178881	0.0385138	0.0999794	0.160098	0.036484	0.0387096	0.0353532	0.361985	0.0406077	0.0992494
NM_033490	2.79919	0.971727	0.822959	0.887627	0.798914	0.862341	0.90445	0.841284	0.830695	0.778335	0.882604	0.834656
NM_001110781	222.831	5.31092e-43	9.1963	8.15712	8.50602	9.37424	7.9262	8.01153	8.12703	7.96524	6.90562	7.2506
NM_001290264	182.574	1.46954e-34	0.976749	0.7239	1.1993	0.685699	0.787063	1.11664	0.700508	0.618989	0.82612	0.543823
NM_024011	169.93	6.38006e-32	0.678594	1.32335	0.806131	0.622726	0.747046	1.67204	0.820799	0.630233	0.556354	0.991842
NM_033529	138.114	2.52803e-25	2.28254	1.93517	1.94025	2.75324	2.71861	1.31174	2.46201	2.29949	2.46474	2.87132
NM_001199787	16.4454	0.0581439	0.200094	0.12477	0.220958	0.181872	0.179398	0.182687	0.298208	0.120696	0.149194	0.143619
NM_182838	82.3288	5.56277e-14	1.41932	1.35501	1.44886	1.44968	1.28094	1.29471	1.05408	1.15718	1.09855	0.964203
NM_001198993	979.472	0	3.65169	2.66482	3.23544	2.95322	6.08964	5.00044	2.78599	3.99626	7.32673	6.03668
NM_001198994	45.9949	6.03534e-07	0.247515	0.283681	0.167121	0.292331	0.353666	0.331314	0.458636	0.240892	0.415659	0.296432
NM_001198995	295.801	0	1.44228	0.565549	0.658732	0.94214	0.693954	0.775991	1.81407	1.14487	1.49832	1.70068
NM_023018	259.602	0	19.8617	22.4594	21.0478	20.2437	19.0865	18.7199	19.8101	19.1034	17.1166	16.5269
NM_001282538	203.641	5.71062e-39	9.24547	7.12822	7.31514	8.88104	10.8272	8.62906	8.73524	8.54144	8.75717	7.47724
NM_001282539	199.512	4.1923e-38	64.3644	63.6709	65.6524	60.4922	68.6395	66.5279	69.5572	66.5879	67.9292	63.102
NM_002074	314.268	0	109.096	115.835	115.759	115.315	120.782	121.622	114.648	115.878	122.355	125.489
NM_138705	6.35926	0.703493	0.0177207	0.0524551	0.0311832	0.0438769	0.0167561	0.0808276	0.0299109	0.0782162	0.0459611	0.030492
NM_178545	12.5454	0.18428	1.12012	1.50713	1.16473	1.69769	1.29024	1.18903	1.35784	1.11465	1.32054	1.26157
NM_002744	33.6421	0.000103184	7.06981	7.40759	7.22534	7.39465	8.15851	8.23261	7.44688	6.74412	7.48088	7.8356
NM_001033581	52.1503	4.23387e-08	0.0418081	0.0130822	0.0328611	0.00634517	0.0806894	0.0279958	0.18937	0.0705476	0.0901014	0.0161283
NM_001242874	33.4943	0.00010951	0.0354388	0.0110888	0.0278555	0.00537843	0.0683959	0.131944	0.0530583	0.0597954	0.0763754	0.0136721
NM_001033582	278.41	0	0.508009	0.158972	0.399348	0.0771118	0.980567	0.340198	0.760692	0.857331	1.09494	0.195989
NM_001146310	34.4765	7.36748e-05	0.234364	0.0998548	0.0851357	0.245158	0.143886	0.136667	0.0959465	0.0668695	0.173686	0.0745253
NM_001256945	76.5401	7.84067e-13	0.119457	0.319275	0.75986	0.547072	0.482299	0.436936	0.202183	0.157535	0.482946	0.484898
NM_001282671	19.041	0.0248465	1.25174	1.24502	1.24882	1.16318	1.27898	1.09144	0.92967	0.934805	1.17682	1.25108
NM_001282672	33.039	0.000131478	0.441107	0.5157	0.338497	0.643875	0.595849	0.394844	0.642058	0.705985	0.470594	0.459533
NM_001282673	36.6426	3.04775e-05	2.35052	2.45745	2.88672	2.51898	2.23683	2.89652	2.25081	3.22372	2.30692	2.24356
NM_001256947	347.31	0	0.0934687	0.753976	3.52324	2.36433	2.82673	0.916448	0.390547	0.0626487	2.07144	2.09121
NM_001282670	13.8237	0.128736	0.185807	0.15945	0.232217	0.252586	0.220259	0.280161	0.285555	0.227999	0.288207	0.248665
NM_182533	58.6638	2.42358e-09	29.8126	27.3797	28.9597	27.301	30.5685	26.3831	31.6512	27.588	25.9593	25.2957
NR_046427	172.645	1.73436e-32	0.0339753	0.837555	0.166862	0.11074	1.12317	0.643002	0.0762155	0.0429951	0.540376	0.371098
NM_001256946	27.3279	0.0012343	2.75776	3.18613	2.46218	2.755	2.52635	2.39006	2.76866	2.34526	3.11575	2.35887
NM_003036	350.633	0	23.5274	24.8101	24.3553	24.94	23.8695	26.7894	22.4297	23.3616	20.9169	22.0184
NM_024848	44.2697	1.25872e-06	0.575811	0.212046	0.39201	0.401067	0.4499	0.63014	0.241064	0.33085	0.543883	0.500303
NR_024489	10.6953	0.297176	0.789792	0.659399	0.90108	0.873907	0.787834	0.75215	0.805717	0.919388	0.72033	0.709366
NM_001301060	24.0712	0.00419019	0.898082	1.23452	1.07122	1.22655	0.86327	0.97703	0.861594	1.16298	0.807039	0.782002
NR_125361	9.23991	0.41543	0.168487	0.260501	0.211006	0.207503	0.175277	0.169812	0.191223	0.221391	0.207838	0.184473
NM_007033	90.9845	1.03288e-15	39.2187	40.6074	37.8973	38.1776	43.0729	39.1196	38.5072	38.2767	39.8574	39.1317
NM_002617	30.3003	0.000389965	11.7611	12.0434	13.3416	12.9717	13.1682	11.7068	12.2975	12.25	12.4681	11.7296
NM_153818	36.034	3.90997e-05	1.66051	2.18723	1.35107	1.56367	1.96781	1.75839	1.86405	1.69579	2.06416	1.84186
NM_001303012	41.7052	3.72049e-06	0.0429249	0.0319567	0.0172604	0.0401409	0.0439731	0.028834	0.000150026	0.0279025	0.0677901	0.0626925
NM_001303013	0.00926067	1	2.95503e-10	3.88788e-06	6.17388e-14	1.46983e-07	1.58265e-14	1.67312e-06	6.30054e-06	1.61906e-06	3.07606e-08	1.25268e-08
NM_014638	59.949	1.37135e-09	2.70313e-06	0.0355646	0.0124656	0.00134453	5.83217e-08	0.0153049	0.0576344	0.0148105	0.000281384	0.00218463
NM_018216	76.4669	8.10652e-13	8.33874	9.01112	8.08016	8.23473	8.47017	8.29123	8.26062	7.75976	6.78109	7.09279
NM_001010926	7.9565	0.538536	0.0149391	0.0147404	0.0262884	0.0123299	0.0423777	0.0136281	0.0252158	0	0	0.0128529
NR_037844	20.4061	0.0155649	0.160095	0.203609	0.20058	0.170756	0.203033	0.121015	0.203977	0.278548	0.189373	0.216952
NM_001297605	41.4959	4.06239e-06	0.0693045	0.129029	0.11781	0.0433304	0.0630518	0.02031	0.116274	0.0293789	0.131331	0.0716321
NM_003820	85.416	1.34736e-14	4.37558	3.73718	3.62345	3.98306	3.98211	3.3744	4.14386	3.85479	3.07386	3.20265
NR_121638	2.60653	0.97788	0.0279519	0.0551605	0.0245936	0.0230699	0.0264304	0.0254989	0.0235902	0.0246751	0.0241658	0.0721455
NR_036637	77.3569	5.40379e-13	4.21697	3.48066	4.40576	4.50144	4.50966	4.98679	5.10434	3.82838	4.14919	4.67798
NR_036638	113.75	2.5306e-20	3.60712	2.80948	2.72558	2.72692	2.77787	2.66861	3.35429	3.70918	2.87744	4.10061
NM_001195736	106.938	6.16972e-19	1.4127	1.46629	1.57057	1.64809	1.34686	0.842824	1.80621	1.35287	0.957621	1.09872
NM_001195737	149.563	1.08653e-27	2.04588	1.99688	2.47533	2.3195	3.46207	1.74471	2.52335	1.92261	1.81145	1.9283
NM_001195738	133.978	1.80069e-24	4.59521	4.8979	3.76408	3.54152	3.41016	3.06927	3.5152	4.76377	4.12931	3.71764
NM_001195740	86.0794	9.92888e-15	0.90526	1.69288	1.08189	1.02478	1.01718	1.03496	0.687674	0.945071	0.899748	0.775941
NM_001195741	57.742	3.64252e-09	0.908463	1.5164	1.10974	1.05249	1.07577	1.09484	0.727479	0.983703	0.921432	0.807159
NM_152371	83.1057	3.895e-14	5.33308	5.98324	5.97633	5.7457	5.44906	5.63273	5.29266	4.89665	5.8643	4.23305
NM_033467	10.498	0.31169	1.32703e-42	1.26117e-44	8.26766e-44	4.2039e-45	9.24857e-44	1.9478e-43	3.22299e-43	9.80909e-44	2.00386e-43	0.0134271
NM_001242672	4.69366	0.860154	0.0109918	0.0108456	0.00967117	0	0	0.0100272	0.00927658	0.00970321	0.0190059	0.00945682
NR_015440	12.8034	0.171704	0.0189545	0.0546398	0.0277952	0.0510457	0.0523177	0.0264522	0.0106645	0.0278873	0.0312323	0.032615
NR_024371	20.909	0.0130607	0.138388	0.23212	0.193706	0.0842979	0.430995	0.128867	0.254915	0.0832301	0.221301	0.400568
NM_022114	116.323	7.54781e-21	0.28879	0.229392	0.289132	0.311268	0.170894	0.0994962	0.172986	0.285746	0.156887	0.164968
NM_199454	104.381	2.03942e-18	0.168592	0.104537	0.19032	0.104771	0.0536382	0.13809	0.24009	0.117813	0.217741	0.122556
NM_014448	22.5751	0.00722448	0.550915	0.623139	0.673885	0.537869	0.457399	0.416763	0.68041	0.521915	0.470484	0.491321
NM_001409	55.4163	1.01452e-08	4.24882	4.3036	4.21832	4.07603	4.10434	3.94293	4.19008	4.0216	3.74586	3.54716
NM_182752	182.969	1.21507e-34	20.7243	21.0516	22.5206	22.3927	25.4113	24.8163	19.9124	20.516	21.0099	21.5996
NM_017818	60.0855	1.29075e-09	11.4146	10.8776	10.7807	10.9943	9.35995	9.6167	11.9691	11.1611	10.0968	9.78104
NM_001204184	155.914	5.23871e-29	0.291107	0.328994	0.291118	0.149077	0.2551	0.60818	0.451059	0.164044	0.193492	0.312523
NM_001204185	133.419	2.34687e-24	0.163767	0.138593	0.108276	0.192732	0.122573	0.0188233	0.108885	0.258611	0.0213359	0.0671517
NM_001204186	36.305	3.49981e-05	0.0161023	0.00814453	0.0242694	0.00423865	0.0132055	0.0040348	0.0312824	0.0536544	0.00225149	0.00447111
NM_001204187	35.5019	4.85814e-05	0.0544196	0.0473679	0.0399498	0.0330865	0.073009	0.0385063	0.0853844	0.0784653	0.00540833	0.0404747
NM_001204188	68.9273	2.47045e-11	0.112052	0.0266757	0.0711671	0.0138037	0.0366587	0.0114489	0.0316824	0.0628198	0.0048259	0.0114693
NM_005427	145.564	7.3059e-27	0.792107	0.862128	0.710561	0.759005	0.407118	0.302042	0.549777	0.506447	0.626945	0.482351
NM_001126240	30.4747	0.000364128	0.0180269	0.094992	0.057422	0.0901357	0.121353	0.0665783	0.057068	0.0649568	0.0958065	0.0698918
NM_001126241	71.4562	7.88474e-12	0.00562222	0.0328571	0.0211459	0.0155466	0.0732159	0.133945	0.0443351	0.0190899	0.0270109	0.042728
NM_001126242	22.9646	0.00627623	0.00284999	0.0128387	0.00713744	0.0198209	0.0337977	0.00354075	0.00956545	0.0300226	0.00260269	0.00828634
NM_001204189	3.91388	0.916989	0.000181219	0.00056194	0.00125303	0.00031034	0.00315922	0.000654757	0.00224914	0.0051126	0.000218419	0.000429184
NM_001204190	11.0173	0.274522	0.000783398	0.00391119	0.00232361	0.00293122	0.0192858	0.00723689	0.00704373	0.00818295	0.000588852	0.00466492
NM_001204191	5.28757	0.808554	0.00166853	0.00208727	0.00419506	0.00114386	0.00934374	0.00200701	0.00240371	0.00633646	0.000511465	0.0012129
NM_001204192	43.8391	1.51114e-06	0.0946264	0.252066	0.118807	0.246309	0.239665	0.206622	0.148847	0.169695	0.235995	0.173698
NR_033708	82.9229	4.23582e-14	0.316156	0.429033	0.232084	0.522601	0.394124	0.67166	0.63104	0.426874	0.494762	0.456837
NR_033709	282.134	0	1.61767	1.24467	1.31008	0.841322	1.33604	1.07745	0.464394	0.817953	0.821246	0.80163
NR_033710	97.9809	4.02671e-17	0.340353	0.396433	0.186965	0.528907	0.430027	0.376749	0.349781	0.310459	0.281143	0.209994
NR_033711	57.632	3.82395e-09	2.24728	2.43424	2.42145	2.50301	2.22591	2.34737	2.81822	2.70131	2.65631	2.74708
NR_033712	2.56971	0.97895	0.000239275	0.000314	0.000207995	0.000181589	6.4994e-05	0.000264167	0.00013825	0.00437935	0.000768476	6.07866e-05
NM_152492	9.64651	0.379852	0.0179489	0	0	0	0	0	0	0	0	0
NM_001288583	27.3604	0.00121907	1.1079	0.649068	1.32913	1.02147	0.752958	0.536919	1.60666	0.855767	1.04763	0.895307
NM_001163724	7.08098	0.628688	0.088166	0.0516524	0.0231655	0.000414877	0.05992	0.0427277	0.0379583	0.068101	0.08337	0.00812475
NM_020710	92.4048	5.35364e-16	23.0913	25.6704	22.3461	22.8893	23.8618	22.3284	21.5898	21.594	21.4605	23.2263
NM_014704	182.932	1.23688e-34	5.45918	5.94701	5.12226	5.18392	4.39072	5.44861	5.47674	5.33925	6.25292	6.16538
NM_001282669	121.67	6.07929e-22	0.268268	0.523743	0.238726	0.201819	0.37165	0.53752	0.48992	0.54169	0.194348	0.1454
NM_004402	94.1878	2.34361e-16	0.875228	1.04753	1.02703	1.18212	0.754858	0.481276	0.925048	0.741397	1.09464	1.22009
NR_104222	60.9514	8.78649e-10	0.249913	0.119607	0.219764	0.114765	0.132297	0.306231	0.0437657	0.190241	0.221308	0.152694
NM_207356	16.4339	0.0583543	16.7818	17.5177	17.0427	16.5571	17.5404	16.8367	16.9305	17.2129	16.6247	15.5768
NR_024455	8.24693	0.509466	0.439785	0.483248	0.39574	0.387721	0.35914	0.392072	0.337417	0.449991	0.423421	0.292376
NM_001291593	225.149	1.7236e-43	0.445554	0.538899	0.223942	0.31467	0.171497	0.697878	0.291018	0.493078	0.742192	0.266145
NM_001291594	205.715	2.09738e-39	0.704582	0.847219	1.25887	0.67626	1.09524	1.06228	0.732301	0.342541	0.679156	0.76983
NM_015102	96.5005	8.01264e-17	2.73842	2.72783	2.40269	2.85	2.22571	2.26937	2.95866	3.0234	2.77405	3.14746
NR_111987	75.9397	1.0306e-12	0.304453	0.194215	0.313673	0.328769	0.497642	0.466061	0.38891	0.527286	0.402894	0.360763
NM_001199861	126.193	7.18336e-23	0.450353	0.149561	0.185715	0.156297	0.168155	0.270462	0.292813	0.440065	0.409468	0.451663
NM_003636	65.6691	1.06898e-10	0.0907903	0.0427906	0.0381134	0.107757	0.0215981	0.102577	0.0326679	0.0072861	0.0920853	0.126365
NM_172130	233.359	2.8026e-45	0.105106	0.0706589	0.0193582	0.370233	0.132798	0.169383	0.245991	0.420897	0.0560012	0.0805461
NM_001199860	21.4295	0.0108742	0.0177823	0.00505385	0.0159411	0.0146818	0.00903382	0.0502189	0.0136637	0.00196863	0.0172219	0.00590531
NM_001199862	65.0169	1.43182e-10	0.000743925	0.0442849	0.00176532	0.0597807	0.00156329	0.000915684	0.0332984	0.000801773	0.0307021	0.000638138
NM_001199863	78.2354	3.61948e-13	0.975702	0.916075	1.33449	0.847609	1.07997	0.869243	1.20097	0.879645	0.932873	0.631193
NM_015557	21.8559	0.009347	0.0403818	0.0378526	0.024871	0.0433274	0.0630031	0.053415	0.0221522	0.0463421	0.0279296	0.0503767
NM_000983	74.7239	1.79158e-12	40.6678	40.8565	42.4342	38.9943	43.4003	38.5415	41.2793	40.8566	43.0552	43.0233
NR_125997	10.6547	0.300119	0.361305	0.152786	0.499549	0.426	0.292832	0.0941706	0.392046	0.410076	0.401612	0.355256
NM_207396	182.703	1.38076e-34	2.31773	2.95178	1.47614	2.39226	2.73574	1.97012	1.87603	1.92494	1.84197	1.97558
NM_012405	440.337	0	35.6831	37.383	36.3311	35.821	32.1119	33.3433	32.8654	33.424	29.9428	30.9175
NR_103534	8.00596	0.533545	0.214139	0.211292	0.240747	0.24547	0.23623	0.217052	0.210844	0.294055	0.123422	0.19447
NM_001024598	4.53216	0.873038	0	0	0	0	0	0	0	0	0.0242005	0
NM_207370	11976.4	0	4.99472	4.91415	10.6648	10.8286	25.4626	24.8617	4.7518	4.67921	4.74792	4.69198
NM_007274	144.52	1.20096e-26	16.2295	18.6036	18.9776	18.7885	19.4129	18.4945	16.5436	15.3303	20.9018	17.6434
NM_181864	316.067	0	3.09794	2.90579	4.98937	5.76874	6.94825	5.67863	5.50753	4.67928	4.8091	3.09008
NM_181865	48.8815	1.7469e-07	11.1722	11.1925	10.2211	10.3063	11.5166	11.7669	9.51231	10.868	9.72752	11.8613
NM_181866	95.6013	1.21649e-16	25.6849	22.7382	23.4786	21.2461	26.1733	24.8552	26.154	26.8767	24.4963	25.4881
NM_019089	78.9027	2.66876e-13	0.632029	0.64622	0.717279	0.899641	0.97872	1.06539	0.707339	0.610494	0.593934	0.638335
NM_031475	11.2239	0.26067	0.613328	0.577912	0.568808	0.597414	0.553819	0.463732	0.694824	0.57557	0.630569	0.613247
NM_003790	71.8231	6.67843e-12	0.532298	0.462473	0.508804	0.528681	0.523467	0.216009	0.739217	1.10863	0.633103	0.595967
NM_148965	86.5138	8.12927e-15	0.477735	0.20258	0.0100594	0.332814	0.191943	0.166162	0.233513	0.039613	0.277321	0.310801
NM_148966	79.2183	2.31038e-13	0.00300648	0.299786	0.00761939	0.231928	0.0911189	0.026497	0.075095	0.0303259	0.0204969	0.116723
NM_148967	43.8209	1.52282e-06	0.0743563	0.0815125	0.297011	0.132197	0.0156031	0.145655	0.103978	0.0641684	0.0791416	0.021207
NM_148970	120.27	1.1764e-21	0.0390485	0.417989	0.00215769	0.116208	4.16566e-05	0.24363	0.00406793	0.00200734	0.337277	0.00155511
NM_001039664	11.7613	0.227104	0.0816379	0.103059	0.159176	0.166443	0.175549	0.303849	0.225694	0.0986889	0.136406	0.202917
NM_001042663	244.999	0	0.878617	0.361867	0.242296	0.428423	0.36349	0.183929	0.338677	0.129593	0.25413	0.460711
NM_001042664	165.034	6.67039e-31	0.198946	0.213935	0.423835	0.500573	0.471421	0.188146	0.323461	0.71152	0.332753	0.450666
NM_001042665	24.5007	0.00357608	0.23831	0.256281	0.21985	0.23065	0.114344	0.22539	0.264671	0.252267	0.238325	0.17449
NM_001265592	43.9199	1.46023e-06	0.206647	0.134614	0.171541	0.186919	0.0648766	0.130216	0.133778	0.0917498	0.0866785	0.195868
NM_001265593	56.7783	5.57216e-09	0.178945	0.364727	0.165071	0.173179	0.0858548	0.169241	0.198722	0.189413	0.17895	0.131022
NM_001265594	81.0722	9.89385e-14	0.0349537	0.16059	0.0399733	0.0697827	0.129804	0.0188091	0.10737	0.0389947	0.0126107	0.0559295
NM_020631	43.1696	2.00645e-06	0.424798	0.456823	0.391889	0.411123	0.203821	0.401771	0.471782	0.449675	0.424817	0.311041
NM_198681	76.6155	7.57603e-13	0.0383942	0.0011511	0.00146683	0.00159831	0.000554736	0.0350822	0.00114391	0.058571	0.029695	0.00167491
NM_024654	63.7269	2.55006e-10	3.1626	3.63968	3.19183	3.09005	3.15262	2.99908	2.7942	2.74822	3.08856	3.17611
NM_138697	1.41352e-06	1	0	0	0	1.93898e-09	1.11071e-09	0	9.9135e-10	0	1.01554e-09	1.01061e-09
NM_177540	8.4	0.494391	0	0	0	0.0158414	0.00907449	0	0.00809932	0	0.00829696	0.00825669
NM_001278647	240.719	0	2.47044	1.37397	1.29736	1.16042	2.64522	1.27366	1.55158	1.66094	2.82362	2.14343
NM_001278648	203.033	7.66173e-39	0.804383	2.19249	1.58397	1.94035	1.34351	2.58367	2.37576	2.29616	1.47204	1.55534
NM_005341	177.647	1.5701e-33	1.09003	0.576422	1.09004	0.970995	0.323333	0.193153	0.534018	0.764166	0.537307	0.760022
NM_014851	4723.95	0	30.9895	35.7354	26.3121	26.8142	23.2648	23.5405	34.033	34.1032	46.2779	45.1612
NM_153812	276.815	0	12.5037	11.8496	14.589	15.3042	12.7882	12.7643	11.3422	11.6526	11.38	11.9102
NM_001195753	250.333	0	4.9557	5.46764	2.77678	3.54323	4.10495	4.32204	1.58724	4.24573	3.47345	4.16259
NM_001195752	227.974	4.34403e-44	1.58722	2.55817	3.94549	3.44103	3.47938	2.73645	5.37715	2.36661	3.87305	2.6325
NM_138350	85.6513	1.20912e-14	0.0584384	0.401596	0.121962	0.299479	0.481554	0.54127	0.384592	0.433952	0.302128	0.389513
NM_018198	57.8472	3.47726e-09	23.6945	24.534	23.1748	23.9737	25.2714	22.8231	22.5922	23.2623	24.6687	24.685
NM_001195563	18.0498	0.0346003	19.3891	18.9602	19.2225	19.676	20.8342	18.8705	17.133	18.636	19.7874	19.2644
NM_001242701	125.982	7.93729e-23	0.247334	1.16325	0.43051	0.852407	0.784889	0.188917	0.121973	0.194566	0.803674	0.728324
NM_015215	34.0097	8.89739e-05	0.0242664	0.0167686	0.051032	0.0640628	0.0458487	0.0464772	0.0592602	0.0492204	0.0753674	0.0752015
NR_038934	37.2035	2.42058e-05	4.50334	3.54961	4.40578	3.42969	4.97124	4.38921	5.00102	4.9567	4.63226	4.57177
NM_004781	94.6948	1.85254e-16	69.751	70.1331	72.1375	69.9614	76.7305	73.9696	71.5614	68.8928	73.3	74.2764
NM_001289861	252.218	0	0.947401	1.15349	1.19375	0.936068	0.443198	0.634241	0.958529	1.12134	1.29366	1.146
NM_001289862	186.766	1.9539e-35	1.42975	1.02878	1.92064	1.43511	1.77409	1.41418	2.0632	1.49827	1.38773	1.43404
NM_001289863	158.317	1.66083e-29	1.29162	0.819288	0.767985	0.739108	0.482038	0.719866	0.874163	0.829624	0.712672	0.618094
NM_001289864	71.9063	6.43143e-12	0.0938971	0.237665	0.139671	0.301291	0.116063	0.148595	0.221735	0.17994	0.211643	0.23143
NM_016831	104.915	1.58897e-18	0.574715	0.53289	0.378377	0.745461	0.487201	0.728371	0.642788	0.516326	0.395276	0.419395
NM_021995	4.56726	0.870284	0	0	0.0270762	0	0	0	0	0	0	0
NM_001561	85.3051	1.41786e-14	0.348343	0.334074	0.180457	0.190772	0.12929	0.109884	0.203317	0.204046	0.146358	0.165254
NM_001123377	166.467	3.35784e-31	99.4664	99.0912	99.9784	89.2487	107.541	107.838	97.8018	98.3922	105.411	107.305
NM_007262	58.4365	2.67985e-09	57.423	55.2053	58.9131	60.4317	58.2626	51.3657	59.0906	55.6729	57.004	55.9717
NM_018948	260564	0	198.029	138.393	732.156	745.206	603.103	653.364	260.75	258.843	181.033	177.311
NR_125998	13.7034	0.133275	0.315321	0.155564	0.312115	0.520495	0.484505	0.53934	0.432439	0.313149	0.408915	0.169554
NM_001080397	226.54	8.82818e-44	0.880171	0.731341	1.40619	1.26809	2.02225	1.68333	1.05559	0.974641	0.65415	0.657617
NM_001042681	184.645	5.42588e-35	2.184	1.77148	2.03384	2.03155	1.19507	1.80233	1.89737	2.11637	1.65988	1.88148
NM_001042682	19149.3	0	6.64247	6.9499	20.8424	22.4328	23.4568	26.3661	5.87277	6.44739	5.82638	5.8752
NM_012102	84.0871	2.48195e-14	0.692399	0.565594	0.711629	0.707126	0.381537	0.698873	0.669819	0.743087	0.594935	0.730364
NR_125999	12.3451	0.194545	0.0843391	0.0832177	0.148412	0.116014	0.29241	0.153875	0.0711784	0.0992692	0.0486102	0.0725613
NM_001201483	740.336	0	8.2286	10.1314	4.12165	4.61205	6.11013	5.97259	6.90311	7.81973	9.44481	8.22469
NM_001428	3036.05	0	1707.69	1632.42	1714.25	1678.38	1695.73	1553	1801.46	1759.11	1712.66	1685.27
NR_106786	4.57387	0.869762	0	0	0	0	0	0	0	0.193519	0	0
NR_038351	10.8991	0.28269	0.175035	0.0431763	0.0385077	0	0.0827648	0.0798496	0.0369312	0.0386298	0.0378325	0
NM_001215	5.759e-06	1	0	0	0	0	0	0	1.62923e-08	0	0	2.01988e-09
NM_001270500	6.08763	0.731117	0	0	0	0	0.0185411	0	0	0	0	0.0148185
NM_001270501	0.00588367	1	0	0	0	0	0	0	1.91733e-05	0	0	2.37707e-06
NM_001270502	4.25813	0.893616	0	0	0	0	0	0	0.0158718	0	0	0.00196776
NM_003039	13.8048	0.12944	0.179274	0.173717	0.147864	0.191543	0.263422	0.157277	0.114816	0.162483	0.110699	0.137702
NM_001135585	16.6064	0.055248	0.0243594	4.84187e-20	4.91931e-09	8.04707e-16	0.0459518	0.0202489	1.08259e-25	4.27199e-17	1.71187e-09	4.37729e-18
NM_024980	17.6472	0.0394938	2.57206	2.80501	2.67991	2.90493	2.22405	2.84031	2.89903	2.91286	2.16515	2.57684
NM_004285	2229.78	0	11.9652	10.7965	13.9094	12.648	9.10619	11.5091	11.2046	10.4011	6.73254	7.95191
NM_001282587	666.223	0	5.69914	6.08478	6.66575	6.41624	7.76567	7.3054	4.83344	5.53522	7.1041	5.33126
NM_025106	1567.25	0	9.84599	13.2355	19.8594	18.6445	17.5251	17.1359	10.4385	9.69185	14.1024	14.3409
NR_104622	5.77213	0.76249	0.152748	0.126276	0.112602	0.146513	0.124915	0.0903846	0.108008	0.138485	0.103505	0.0816916
NR_104623	5.77213	0.76249	0.152748	0.126276	0.112602	0.146513	0.124915	0.0903846	0.108008	0.138485	0.103505	0.0816916
NM_032315	84.7218	1.85405e-14	4.3134	4.42734	3.91266	4.22134	3.6114	3.04556	4.73353	5.0809	5.25312	4.90593
NM_001010866	219.007	3.38554e-42	3.79464	4.66772	3.2308	3.14281	2.67502	2.36282	3.24987	3.42217	3.13748	2.97277
NM_001130924	288.672	0	5.4759	6.68531	4.8784	5.23161	4.26483	4.14608	4.10741	4.0317	3.87222	4.51488
NM_005026	348.631	0	6.56912	8.00533	6.97557	6.96865	7.43853	7.74219	5.44544	5.38202	6.31445	5.95828
NR_027045	4.53216	0.873038	0	0	0	0	0	0	0	0	0.00925273	0
NR_126366	39.3089	1.01329e-05	0.22846	0.00152401	0.0402022	0.000740605	1.28094e-13	0.125046	0.0771238	0.0801491	0.0790058	0.157244
NR_126367	9.86549	0.361484	2.29701e-13	0.0542443	3.50428e-23	0.0486262	4.50563e-18	1.07104e-28	3.08554e-22	0.000906345	2.89625e-16	4.90533e-08
NR_126368	14.9241	0.0930425	0.322683	0.45026	0.671021	0.798875	0.833828	0.34421	0.574071	0.632938	0.683377	0.474991
NM_001009566	97.2526	5.64947e-17	12.8378	12.4435	13.0779	14.1152	13.6334	14.4177	13.0567	13.1813	12.5839	12.3693
NM_001302883	121.165	7.71606e-22	10.1724	9.99378	11.3604	10.7172	10.4276	11.486	10.7851	11.6998	9.54111	11.0777
NM_014944	186.768	1.95195e-35	31.9628	32.7584	29.6262	30.9487	28.0003	29.1049	29.6203	31.2132	28.8668	29.5741
NM_001012329	1112.36	0	18.6068	17.1998	22.9394	20.703	26.2671	23.4397	17.783	15.3956	16.3577	14.9175
NM_020248	832.702	0	5.39552	6.155	8.96429	8.22041	10.5815	9.50686	6.58675	6.70648	5.30902	4.64366
NM_032368	11.8439	0.222256	16.8897	17.0618	16.6905	16.7552	15.9178	17.2669	15.5414	16.403	16.616	16.7143
NM_001297778	408.992	0	1.27366	2.11637	1.21217	0.608553	1.15875	1.03753	0.948973	0.850738	1.71098	0.455314
NM_001297779	42.8321	2.31404e-06	0.474131	0.668292	0.756017	0.472852	0.432705	0.506193	1.08867	0.581322	0.31603	0.512529
NM_022787	306.668	0	1.91756	1.30704	2.11466	2.90634	2.40015	2.45064	2.57765	3.0455	2.54045	3.54999
NM_052960	11.4043	0.249009	0.357443	0.411472	0.471747	0.319598	0.140828	0.434766	0.251388	0.341835	0.437788	0.256273
NM_001105562	114.976	1.42187e-20	0.681112	0.664722	0.516722	0.911096	0.579203	0.677755	0.381187	0.577822	0.4732	0.739133
NM_006048	321.4	0	14.4228	13.9784	14.2721	14.7287	12.696	15.2838	12.3884	12.6602	11.9573	11.9882
NM_015074	195.227	3.31386e-37	3.08426	2.97552	3.10304	3.01689	2.21885	3.47399	2.65934	2.89875	2.99883	2.9079
NM_183416	326.896	0	4.07401	4.52277	3.79959	3.88415	3.4552	4.63237	3.14561	3.45894	4.46092	4.82069
NM_001304451	134.749	1.24888e-24	20.843	20.0209	18.493	20.1021	21.8164	18.6438	23.3157	18.7113	20.9929	20.2676
NM_002631	675.406	0	49.5042	49.0274	50.049	48.6789	50.9554	51.1547	50.3908	51.8095	63.0743	62.9159
NM_001304452	30.8064	0.000319544	1.11874	1.22035	1.2226	0.989208	1.4136	1.32948	1.13252	1.4691	1.56279	1.27859
NM_199294	145.937	6.11809e-27	2.04129	0.821901	0.579557	0.884047	0.562862	1.6381	1.47687	1.71738	1.63204	1.57627
NM_001270517	116.873	5.8275e-21	0.588355	0.392536	0.799017	0.930904	0.82083	0.84986	0.781568	0.0566798	0.872973	0.725586
NM_198544	11.3969	0.249481	0.00996179	0.00133626	0.0146959	0.000173266	0.0279612	0.000304622	5.38366e-05	0.0129554	0.0353237	8.30038e-05
NM_199006	0.233319	0.999999	0.000361321	0.000104921	0.000775446	1.54542e-05	2.74979e-08	3.50632e-05	2.75525e-06	3.05882e-06	1.53607e-07	4.20501e-06
NR_036462	49.3308	1.43884e-07	7.67483	9.35916	8.94701	8.15039	7.19949	6.77966	7.86659	8.14876	7.88772	8.07551
NM_001243768	79.6757	1.87452e-13	0.00839293	2.28193e-05	0.00179662	7.84363e-05	0.0382515	1.13903e-05	7.40189e-06	0.248101	0.0117722	1.9081e-05
NR_037187	12.0674	0.209537	0.00766649	1.57845e-05	0.000847491	5.83834e-05	0.0402692	7.06711e-06	3.14801e-06	0.000644921	0.00878303	9.9501e-06
NM_001302	15.6469	0.0746314	0.112615	0.213084	0.100052	0.0647935	0.138706	0.260916	0.10486	0.197592	0.187886	0.152204
NM_004401	61.6771	6.36219e-10	9.32914	9.78093	10.0731	9.90048	7.65946	9.88381	9.28076	10.1797	10.0669	9.29497
NM_213566	78.0599	3.92122e-13	4.04527	3.73641	2.91983	3.22702	3.07673	3.07	3.10258	3.05812	3.8612	3.52481
NM_004565	51.3969	5.8764e-08	13.7667	12.764	14.1716	13.3103	15.2779	13.5381	14.1234	13.6999	12.7252	12.3846
NM_001079843	254.334	0	0.672921	0.585464	0.347543	0.405454	0.414183	0.307404	0.81048	0.825941	0.58589	0.511416
NM_017766	72.116	5.84893e-12	1.14958	0.91939	0.746009	0.771395	0.599901	0.663867	0.987821	0.882209	0.709027	0.917255
NM_001170754	9.62686	0.381529	0	0	0.00621743	0.0116645	0	0	0	0	0	0
NM_007375	295.901	0	29.0505	28.7145	27.8561	28.6429	29.6741	29.1558	26.3408	26.4291	24.1276	24.9698
NM_006610	20.5559	0.0147754	0.405309	0.462652	0.300673	0.295164	0.487717	0.413238	0.328648	0.350778	0.460341	0.512501
NM_139208	10.6113	0.303297	0	0	6.37871e-42	0	0.0528705	0	0	2.8026e-45	0	0.0239555
NM_003132	526.688	0	108.373	120.723	103.955	106.319	126.067	105.154	109.467	106.451	128.701	122.67
NM_001001998	153.416	1.72755e-28	35.4233	37.5531	35.6074	35.34	38.2588	39.6034	34.024	34.9134	34.0217	33.9153
NM_002685	40.7926	5.456e-06	4.22508	3.79362	4.68358	4.58212	4.45844	4.86889	4.59544	4.04993	4.0465	4.75751
NM_004958	343.231	0	8.97118	8.63152	8.88302	9.31046	6.89094	9.71814	8.84159	9.60946	8.89474	9.68084
NR_046600	20.0218	0.0177784	0.0586827	0	0.0266415	0.121069	0	0	0	0	0.0503386	0.0252611
NM_021146	6.54632	0.684237	0	0.00840656	0	0	0	0	0	0	0	0.00733007
NM_013319	181.334	2.66782e-34	12.6652	14.3777	12.8395	12	12.5615	12.7715	12.4013	11.6707	14.7997	14.6497
NM_020780	13.3794	0.146175	0.0449032	0.0147687	0.0296312	0.024707	0.0636885	0.0512032	0.0347382	0.0330326	0.038821	0.0321938
NR_104624	9.88117	0.36019	0	0	0.0133694	0	0	0	0.0128239	0.0268274	0	0
NM_012168	25.7309	0.0022606	2.8468	2.11391	2.83918	2.59688	2.95949	2.32997	2.77639	2.53475	2.81982	2.34595
NM_001304791	66.3538	7.86238e-11	0.195107	0.159852	0.0997399	0.40795	0.186968	0.165567	0.109068	0.162616	0.0843442	0.172204
NM_183412	102.789	4.28843e-18	0.0321162	0.216896	0.108769	0.182627	0.128279	0.0346707	0.0896129	0.011561	0.00801104	0.0222757
NM_001014765	112.895	3.7798e-20	0.291727	0.543545	0.487706	0.553414	0.551226	0.206892	0.482529	0.222241	0.736751	0.396792
NM_001304790	160.396	6.14508e-30	0.138814	0.14698	0.44837	0.154361	0.292846	0.554771	0.289598	0.0388571	0.148609	0.107456
NM_033182	425.477	0	2.0125	0.671227	0.643262	1.11876	1.06559	1.18335	1.15957	2.69725	1.88205	1.56718
NM_183413	288.065	0	0.374885	0.972457	0.760605	0.51724	0.789289	0.271107	1.05973	0.230402	0.218798	0.227678
NR_130909	147.856	2.45131e-27	0.07309	0.295752	0.399613	0.225807	0.42492	0.349423	0.219438	0.0322767	0.0371075	0.217058
NM_018438	12.1172	0.206782	2.54429	2.27433	2.427	2.45337	2.22715	2.60826	2.29609	2.51288	2.86392	2.65496
NM_001127325	10.1531	0.33823	0.394086	0.331308	0.265388	0.354532	0.489865	0.262297	0.358519	0.219087	0.34279	0.29799
NM_006341	44.163	1.31709e-06	43.3408	41.6013	41.3764	39.5819	44.6368	38.7469	42.5997	39.9305	42.3057	42.161
NM_198545	18.3764	0.0310499	0.110042	0.0434315	0.18396	0.0999046	0.135268	0.100385	0.0742963	0.0874274	0.0475683	0.0473374
NM_001040194	347.129	0	2.73726	2.2054	4.21819	3.86784	5.89366	3.86923	2.04445	3.8413	5.46358	1.62278
NM_001040195	127.713	3.50026e-23	0.699827	0.464467	0.509142	1.57134	1.36394	0.726805	0.337581	0.516028	0.75188	0.355267
NM_001040196	10.5834	0.305351	0.0540076	0.0186484	0.0714788	0.0214723	0.0817042	0.0306114	0.0153984	0.0475534	0.0943863	0.0412489
NM_001040197	37.913	1.80691e-05	0.463757	0.204664	0.367339	0.120135	0.296689	0.170802	0.182377	0.262735	0.31643	0.512759
NM_020350	60.8247	9.29574e-10	21.1372	20.827	19.5229	18.9705	19.2798	18.8351	21.007	18.753	16.5442	18.6961
NM_001010881	7.62671	0.572158	5.97706e-40	0.00482596	8.18719e-39	0.00410086	4.76746e-40	7.15535e-40	6.18577e-39	3.26503e-43	5.5071e-43	9.34317e-40
NR_126000	7.28617	0.607352	0.0104446	0	0	0	0	0	0	0	0.00902983	0.008986
NM_005957	239.621	0	3.73018	3.09585	3.7814	3.84172	2.59568	3.4078	3.56033	3.72166	2.79792	2.88059
NM_001256959	119.218	1.93191e-21	2.72451	2.6479	2.27804	2.58233	2.18998	2.65897	2.85316	3.36788	2.3715	2.56173
NM_001286	24.6439	0.0033914	4.5278	4.54067	4.19989	4.73043	4.49762	4.61608	4.34962	4.17191	4.31019	4.24043
NR_046428	79.5247	2.00842e-13	2.52998	2.22335	2.19725	2.56101	2.70943	2.3056	2.16297	2.50825	2.02213	1.95076
NR_037806	116.311	7.58955e-21	2.07283	1.90133	1.17633	2.0449	3.14082	2.00045	1.66743	1.71718	1.48433	1.52185
NM_006172	25.5211	0.00244567	0.749268	1.14965	0.549127	0.721436	1.22795	0.687754	0.602829	0.752348	0.903764	0.668289
NM_002521	3.41205	0.9457	0.0838558	0.0275803	0.0491872	0.0461399	0.0528609	0.0764967	0.0943606	0.0493501	0.0241658	0.048097
NM_138346	161.269	4.04581e-30	16.6216	16.3051	17.1298	16.3367	15.4358	14.5324	16.6351	15.5332	13.9877	13.2122
NM_000302	150.834	5.92348e-28	91.6303	85.6864	92.8035	89.535	91.1649	87.1062	95.1504	94.435	90.911	89.5393
NM_001127660	41.9081	3.41612e-06	11.1158	11.3785	11.0946	10.4026	11.5976	10.6156	10.2207	10.844	11.1108	10.5484
NM_014874	304.471	0	25.637	26.0121	25.4414	26.1886	22.3947	25.9336	26.9501	26.9731	28.5885	28.9703
NM_021933	75.8206	1.08801e-12	10.1723	9.69499	9.90329	10.0587	9.94638	8.36053	10.8341	10.4047	8.51347	8.50011
NR_106787	4.63955	0.86453	0	0	0	0	0	0.273819	0	0	0	0
NM_001243	1.13774	0.999049	0	0.00118596	0.00105753	0	0.00113652	0.00109646	0.00101438	0	0.00103914	0.00103409
NM_001281430	3.87266	0.919592	0	0.00413896	0.00369076	0	0.00396641	0.00382662	0.00354017	0	0.00362656	0.00360895
NR_107000	4.82326	0.849435	0.203234	0	0	0	0	0	0	0	0	0
NM_001066	92.6629	4.75068e-16	2.16075	2.16345	1.78904	1.85347	1.53612	1.8452	2.13273	1.92619	1.47334	1.32917
NM_015378	121.696	6.00472e-22	0.859069	0.7862	0.844429	0.895477	0.603952	1.00436	0.793785	0.960622	0.788038	0.854682
NM_018156	264.808	0	1.14319	0.989735	1.11731	1.17088	0.631475	1.2653	0.999944	1.21035	0.985304	1.07687
NM_004753	113.745	2.53633e-20	0.532206	0.312843	0.846859	0.691589	0.94223	0.785064	0.487384	0.299882	0.234954	0.272782
NM_001013631	0.000112975	1	1.38009e-05	1.51305e-05	1.58532e-05	1.4871e-05	1.73996e-05	1.67864e-05	1.56916e-05	1.70901e-05	1.75659e-05	2.01194e-05
NM_001146181	0.18482	1	0.0262605	0.0287904	0.0301654	0.0282965	0.0331081	0.0319412	0.029858	0.0325191	0.0334243	0.0382826
NM_001302551	9.64336	0.38012	1.48526	1.62834	1.70611	1.60041	1.87255	1.80655	1.68873	1.83924	1.89045	2.16524
NM_001136561	15.6853	0.0737515	0.0506327	0	0.0148498	0	0	0.0461892	0	0.014899	0	0.0145206
NM_006474	0.142113	1	0	0.000130678	0.000116527	0	0	0.000120816	0	0	0.0001145	0
NM_198389	0.157794	1	0	0.000145407	0.000129661	0	0	0.000134434	0	0	0.000127406	0
NM_001006624	3.37334	0.947639	0	0.00330901	0.00295068	0	0	0.0030593	0	0	0.00289935	0
NM_001006625	3.77185	0.925777	0	0.00370836	0.00330678	0	0	0.00342851	0	0	0.00324926	0
NM_001135610	228.452	3.50325e-44	0.0141573	0.349025	0.00868285	0.0910348	0.491483	0.374678	0.40502	0.525153	0.312826	0.323582
NM_012231	231.386	8.40779e-45	0.356828	0.140262	0.426626	0.315808	0.119623	0.410695	0.270616	0.228356	0.472764	0.480664
NM_015866	2.57232	0.978875	0.00339477	0.00302062	0.00554811	0.0026846	0.000613561	0.00148016	0.00424256	0.00260529	0.0033545	0.00309813
NM_001007257	94.5079	2.02033e-16	4.89318	5.50749	4.33934	4.67587	4.34995	5.01718	4.80884	5.12206	4.7997	5.36503
NM_015209	140.912	6.68557e-26	3.41829	3.02285	3.35308	3.46454	2.86213	2.78454	4.35965	3.87284	3.46807	3.89346
NM_201628	18.8688	0.0263322	0.152478	0.137722	0.211817	0.220706	0.188768	0.146876	0.181478	0.213197	0.137517	0.156533
NM_001018000	293.407	0	1.49669	1.76424	1.56426	1.4497	0.570093	0.855948	1.46316	0.989661	0.828679	0.766665
NM_001018001	179.168	7.55969e-34	0.754657	0.895071	0.384881	0.292556	0.312564	0.30746	0.354654	0.699266	0.748405	0.571841
NM_001017999	171.445	3.08579e-32	2.17059	2.19516	1.4403	1.21515	1.58624	1.17343	2.01257	2.19826	1.73086	1.60329
NR_027136	5.36478	0.801421	0.018834	0.0268348	0.0212956	0.024392	0.0291033	0.0250687	0.015003	0.0356709	0.0309081	0.0278831
NM_001136216	46.8988	4.09873e-07	0.228678	0.0824156	0.147515	0.081012	0.198141	0.107132	0.021652	0.165333	0.0575483	0.0366385
NM_001136217	56.0547	7.66269e-09	0.2162	0.0778862	0.300836	0.108943	0.248477	0.0748902	0.0281519	0.158966	0.0673802	0.149804
NM_001136218	502.552	0	2.11967	2.71663	3.20757	3.94174	1.47599	1.58864	1.99884	2.45814	2.44537	0.439126
NM_018022	277.774	0	4.14475	4.04146	2.21517	1.99443	3.89199	3.36519	3.61756	2.61599	3.59574	5.12999
NM_052929	4.99783	0.834497	0.038331	0.0340391	0.0269805	0.0379634	0.0253711	0.0314704	0.0291146	0.0406048	0.0198834	0.0197869
NM_024329	767.97	0	102.013	109.529	102.721	96.1509	94.5835	86.7103	94.2009	89.8469	88.885	85.1714
NM_007272	14.4572	0.106966	0.0217024	0.0428276	0.0381898	0.0895596	0.0615632	0.0791913	0.0549475	0	0	0.0186717
NM_015849	11.7479	0.227896	0	0	0	0.0348923	0.0199875	0.0578491	0.0178396	0.03732	0	0.0181862
NM_001229	235.23	1.4013e-45	2.70729	1.40935	1.72	1.74969	2.33952	1.52735	2.37234	3.09629	2.77444	2.39107
NM_001278054	513.078	0	0.141776	1.1878	0.708298	0.783993	0.619658	0.0818541	0.931347	0.0759543	0.0545566	0.22778
NM_032996	82.3664	5.4677e-14	1.28442	1.28371	1.70813	1.95199	1.52381	2.14376	1.80224	1.7764	1.23683	1.59823
NR_102732	33.3833	0.000114506	0.418601	0.25457	0.57332	0.407615	0.317576	0.347053	0.311391	0.376018	0.473465	0.440648
NR_102733	105.838	1.03194e-18	0.197529	0.422851	0.0648273	0.0819546	0.0861986	0.101067	0.0985534	0.0590276	0.0503913	0.0677077
NM_001287811	299.929	0	2.38645	1.15101	1.04472	1.77569	1.78449	1.61207	1.46116	1.4088	1.22636	1.16162
NM_015291	181.341	2.65851e-34	2.04345	2.8739	2.60263	2.47492	1.48867	2.36504	2.23244	2.43508	2.28221	2.36279
NR_109898	220.185	1.91417e-42	0.522389	0.853244	0.33183	0.430517	0.709154	1.01896	0.525519	0.693504	0.492898	0.715598
NM_024758	40.3892	6.45875e-06	1.18151	1.44657	1.1593	1.18448	1.1523	1.06654	1.17987	1.30512	1.57232	1.54873
NM_032341	135.017	1.09983e-24	3.14492	3.1629	2.64785	2.72906	1.74099	2.7106	1.91421	2.01777	2.15834	2.46951
NM_006511	65.7575	1.02739e-10	3.95688	3.93204	3.2927	3.3248	2.26961	3.08011	2.90812	3.14019	3.20319	3.13012
NM_015164	63.8161	2.45033e-10	25.7915	26.9057	25.5371	25.9356	28.1918	27.1378	25.9492	25.4295	25.7476	25.472
NM_207348	22.83	0.00658969	0.146027	0.200466	0.106137	0.146723	0.210119	0.260631	0.176823	0.218583	0.247005	0.251269
NM_001013641	4.56726	0.870284	0	0	0.0135702	0	0	0	0	0	0	0
NM_017556	56.151	7.34476e-09	4.82861	5.27591	5.21324	4.5481	5.63264	4.43942	5.15301	5.32893	4.64238	4.61307
NM_001024215	41.9575	3.34587e-06	0.0457719	0.229952	0.116942	0.0421921	0.0428116	0.0830351	0.0479337	0.136219	8.11458e-09	0.0396804
NM_001024216	271.338	0	1.66108	1.24702	1.48612	1.53046	1.64604	2.55895	0.956893	0.587367	1.78615	1.4016
NM_001089591	38.1328	1.65004e-05	30.136	29.3059	32.131	31.8464	33.1592	33.4461	34.3397	30.2206	35.0836	35.3189
NR_024279	10.2037	0.334248	0.764136	0.753975	0.666044	0.65425	0.763058	0.625414	0.81968	0.724988	0.598891	0.737299
NM_015001	1384.7	0	10.4837	8.99021	7.87627	7.8453	5.19339	8.22442	7.8404	9.09124	7.60544	8.38949
NM_001242884	252.627	0	1.0008	1.64116	0.683803	0.687505	0.577417	0.804614	0.298262	0.405995	0.509733	0.339902
NM_001287603	118.083	3.29715e-21	1.01903	2.31719	2.29277	1.68939	1.48332	1.52323	1.73833	1.68416	1.77972	1.46387
NM_001287604	46.459	4.9485e-07	2.47561	1.76673	1.79193	1.9007	2.2205	2.3416	2.24497	2.16507	1.76341	1.87329
NM_003443	77.0832	6.12184e-13	5.4682	4.79	4.55406	5.0363	6.26455	5.00985	4.73056	4.59615	5.69486	5.11777
NM_178840	8.96788	0.440244	0	0	0	0	0	0	0.0355252	0	0	0
NM_014424	6.50598	0.688402	0	0	0.0059358	0	0.00637913	0	0	0	0	0
NM_001042704	0.625732	0.999921	0	0.000537951	0	0	0.000515524	0	0.000460125	0	0.000471353	0.000938129
NM_001257139	7.62403	0.572433	0	0.00689761	0	0	0.00661004	0	0.00589971	0	0.00604368	0.0120287
NM_004070	0.590473	0.999938	0	0.000507038	0	0	0.0004859	0	0.000433684	0	0.000444266	0.00088422
NM_000085	0.00100034	1	0	7.00477e-07	0	0	6.71274e-07	1.29523e-06	0	0	0	0
NM_001165945	10.4681	0.313931	0	0.00885427	0	0	0.00848513	0.0163722	0	0	0	0
NM_182623	15.2928	0.0831998	0.0802899	0.101857	0.0605514	0.0473334	0.140993	0.198804	0.0871213	0.111379	0.0793309	0.088814
NM_004431	20505.1	0	167.586	134.383	83.6058	88.8457	71.248	78.341	139.292	142.774	87.7598	87.8505
NM_153213	17.1551	0.0463419	3.03381	2.94263	2.74299	2.99303	3.31938	2.9321	2.93005	3.04775	2.84563	2.65448
NM_030907	4.89107	0.843699	1.03806	1.13532	1.0784	1.21803	1.07616	1.255	1.01329	1.05989	1.0272	1.0545
NM_018994	1175.64	0	4.51011	5.06736	6.3156	5.81074	8.2394	8.62236	4.85425	4.71029	4.73475	4.66872
NM_001114600	413.292	0	12.1714	13.165	13.3841	12.2468	14.9963	14.551	12.7898	11.4687	16.1232	16.4971
NM_001271869	237.559	0	14.2306	12.6204	15.8016	12.0544	16.3239	14.0638	13.395	14.1403	14.503	13.0843
NR_073500	120.248	1.1887e-21	0.91127	0.772388	0.954408	0.818547	1.73984	0.997368	0.957241	0.706257	1.01077	0.95329
NR_073501	106.895	6.29495e-19	3.10395	3.89432	3.35239	3.15736	3.98487	3.45377	3.16047	2.69612	3.95058	3.76695
NR_073502	1621.34	0	15.2796	19.7562	9.67657	15.5687	12.6493	15.8455	15.7059	12.5024	9.85227	9.0593
NR_073503	724.307	0	21.3075	20.1717	27.8963	22.9543	26.1031	24.5811	19.1028	19.8019	21.441	20.0005
NM_198546	7.31084	0.604791	0	0.00955386	0	0	0	0	0	0.00854749	0.00837108	0
NM_001145277	320.509	0	4.98334	2.31929	4.99689	4.63036	2.88189	3.96372	4.47922	2.61259	2.66821	2.91007
NM_001145278	194.471	4.77034e-37	12.8911	13.6422	15.8989	11.683	16.2421	13.5359	13.0911	12.6187	13.0617	11.2498
NM_018090	289.949	0	33.0242	33.93	33.3209	33.4937	38.3446	36.513	30.0434	29.4332	29.6148	30.392
NR_023386	28.4592	0.000799093	0.319844	0.319177	0.195072	0.248982	0.281813	0.285143	0.20245	0.259888	0.172825	0.237654
NM_017940	121.213	7.54295e-22	5.68877	5.66816	5.44115	5.58873	4.79281	5.74919	5.8172	6.37725	6.23144	6.36208
NR_026752	22.6565	0.00701558	5.11804	5.56262	4.66846	5.17297	5.87424	4.70922	4.88847	5.00595	5.17022	5.09757
NR_027504	14.0511	0.120518	0.0814169	0.138759	0.0586104	0.134394	0.10498	0.0877758	0.131178	0.0914738	0.166374	0.140094
NR_026567	4.52243	0.873797	0	0	0	0	0	0	0	0	0	0.00833045
NM_001271733	8.03818	0.530304	0.00835924	0	0.0073549	0.00689923	0	0	0.00352741	0.00368963	0.00361348	0.00359594
NM_014675	69.9468	1.55972e-11	2.54726	2.41216	2.51976	2.57897	2.62757	2.04027	2.36252	2.35215	2.09326	2.09319
NM_001135247	35.1734	5.55292e-05	0.0691356	0.136737	0.238797	0.294751	0.195929	0.0311403	0.248896	0.0597485	0.0616166	0.116101
NM_001135248	312.175	0	0.556317	1.28925	1.45594	2.19073	2.38523	0.356159	1.71204	0.342079	1.85269	2.72937
NM_002403	77.2266	5.73459e-13	7.58814	7.71459	6.19907	5.16536	7.31639	7.323	5.71525	6.26695	6.28365	5.32588
NM_017459	102.575	4.73711e-18	1.1118	0.935736	1.13078	0.739654	0.66394	0.791838	0.903575	1.28664	0.238658	0.243135
NM_001141973	629.081	0	13.9154	13.2819	16.2132	14.5126	18.6833	16.9184	13.4213	13.263	12.08	12.3334
NM_001141974	290.812	0	1.86159	2.28902	2.71589	2.11503	2.7849	3.39285	1.56005	2.03946	1.85398	1.55765
NM_022089	490.727	0	13.9164	15.7083	15.2416	17.5842	19.5484	18.3805	14.9959	15.2688	14.1436	13.8607
NM_003000	37.0311	2.59837e-05	54.2714	54.0037	55.7569	51.4868	55.9254	53.659	54.9919	53.2039	57.4386	56.9693
NM_007365	16.8348	0.0513661	0.0089436	0.00441234	0.0118036	0.0221446	0.0169135	0.00407936	0	0.00789512	0	0.00384732
NM_013358	72.6443	4.60392e-12	1.75985	1.74145	1.64658	1.79153	1.64967	1.07335	1.85761	1.82664	1.9117	1.58826
NM_016233	14.7624	0.0976727	0.0673196	0.0120772	0.048462	0.0505107	0.0173605	0.0279144	0.0516497	0.0324151	0.05291	0.0631839
NM_012387	6.67543	0.67087	0.00861389	0.00849935	0.0151579	0	0.024435	0.00785794	0.0145395	0.00760406	0.0223414	0.00741097
NM_001136204	789.051	0	25.989	27.4027	19.126	20.2101	18.7235	18.3793	20.273	20.8363	20.4021	22.3378
NM_018715	279.396	0	7.57995	10.7329	10.6264	8.89275	7.68502	7.82916	9.0484	9.22535	9.43577	8.50455
NM_018125	326.533	0	0.192349	0.259217	0.311096	0.29631	0.770593	0.598012	0.142532	0.771835	0.175043	0.277541
NM_001011722	88.1354	3.85016e-15	2.99775	2.6904	3.18895	3.22849	2.34353	2.71925	3.04162	2.4196	2.72499	2.37425
NM_030812	7.6062	0.574266	0.0104839	0	0	0	0.00991319	0.0095638	0	0	0	0.0090198
NM_152375	9.86012	0.361928	0	0	0	0	0.0036481	0	0.00651213	0	0	0
NM_152232	4.63955	0.86453	0	0	0	0	0	0.00705999	0	0	0	0
NM_001161504	147.084	3.54101e-27	2.20975	1.45023	1.28993	1.61891	1.64018	2.30457	2.59053	1.70075	1.8684	1.96207
NM_003748	123.758	2.26986e-22	2.34841	3.01414	3.36999	3.20295	2.8883	2.04696	2.53966	3.00748	3.34441	3.20498
NM_170726	28.9922	0.000650009	0.0535132	0.000122542	0.00127761	0.000402145	0.000277777	8.92547e-05	4.01049e-05	0.000200443	0.000165539	4.76588e-05
NM_001136265	6790.01	0	17.9021	14.0151	6.28403	6.25622	3.44308	4.25511	12.5039	13.203	8.78798	9.05026
NM_020765	2055.98	0	10.3265	9.22308	9.20899	10.3073	7.27623	11.0564	10.4496	12.9863	10.8639	12.2739
NM_001271427	291.311	0	5.24511	4.86979	4.59069	5.38876	3.51963	4.44058	4.31941	4.26046	4.78604	5.67238
NM_001271428	57.8504	3.4723e-09	3.35828	3.53426	3.47099	3.42918	3.24453	3.965	3.74575	4.00922	3.54941	3.60602
NM_001271429	69.5636	1.85415e-11	1.69281	1.62837	2.0018	2.05944	1.95072	2.07956	2.00133	2.13538	2.27374	1.78429
NM_015047	129.726	1.35017e-23	6.74565	6.01202	6.33622	6.19832	5.78444	6.22764	6.87768	7.41648	6.13136	5.99102
NM_016183	81.518	8.06645e-14	29.2614	32.0568	29.5823	27.6645	30.5337	28.7841	28.9331	27.7708	30.9452	30.8836
NR_040288	307.327	0	0.000851132	0.482523	0.0718464	0.0760438	0.000905403	0.0010676	0.000808107	0.00131487	0.0941847	0.464259
NR_040289	55.2897	1.07253e-08	0.0727984	1.61451e-35	0.0106647	0.0309763	0.0774402	0.0913133	0.0691183	0.112462	0.000631579	1.94754e-32
NM_012067	10.2542	0.330299	0.141494	0.18615	0.152159	0.116781	0.104061	0.114735	0.172488	0.152663	0.163104	0.0405782
NR_037847	16.8117	0.0517483	1.31637	1.11331	1.36503	1.28046	1.25212	1.41528	1.36885	1.45948	1.0771	1.42916
NM_003689	84.2004	2.35614e-14	18.3558	17.5163	19.6702	18.4946	18.5189	16.9012	19.6158	17.7559	16.9515	16.8371
NM_001040125	63.1997	3.2271e-10	3.04472	3.87599	2.62569	2.66907	2.91791	3.17812	3.51126	2.87748	3.64854	3.00974
NM_001040126	232.208	5.60519e-45	0.274121	0.400582	0.12677	0.754966	1.31558	0.365307	1.01656	0.321956	0.95935	0.235369
NM_001287531	710.866	0	1.48158	1.45417	0.0414924	0.225512	0.257154	1.80107	0.252326	1.93859	0.163018	0.074434
NM_017765	86.0643	9.99828e-15	8.69953	9.65391	11.1367	10.2627	10.0604	9.24971	8.8826	8.57311	8.09389	9.56724
NR_109848	37.1134	2.51194e-05	1.46446	1.38597	1.0869	1.33421	1.25359	1.49803	1.33923	1.17707	1.77866	1.41446
NM_001206540	55.074	1.17904e-08	1.36723	1.32556	1.71096	0.78964	1.27837	1.03457	0.997105	0.999231	1.28375	1.18575
NM_001206541	0.00014364	1	3.54531e-06	3.43541e-06	4.11368e-06	3.86209e-06	5.415e-06	4.60174e-06	5.02638e-06	5.20901e-06	4.782e-06	5.49064e-06
NM_001282162	157.424	2.54596e-29	1.53738	1.60999	0.631066	2.1353	2.14452	1.41627	1.68619	1.31915	1.28471	1.91123
NM_004930	252.691	0	126.234	128.281	132.173	126.744	146.1	133.315	132.948	128.17	139.412	134.092
NM_001032363	83.0975	3.9097e-14	8.24672	8.15265	8.83638	7.72789	9.29036	8.14019	8.75094	8.04839	9.09135	7.44805
NM_001204082	194.957	3.77412e-37	0.00774922	0.248508	0.138451	0.0101031	0.00683384	0.00325004	0.00452573	0.00477886	0.00912228	0.0923146
NM_001204083	36.1183	3.77753e-05	0.714692	0.796064	0.697536	0.849268	0.739679	0.515206	0.752387	0.740243	0.856326	0.932873
NR_033757	0.974709	0.999494	0.00393992	0.00501607	0.00295885	0.00381467	0.00277712	0.00139738	0.00113983	0.00256719	0.00337409	0.00351765
NR_033758	303.656	0	0.481507	0.303795	0.249797	0.834716	0.0493792	0.438761	0.512661	0.536741	0.531152	0.928724
NM_001204088	32.9191	0.000137953	0.897843	0.853638	0.76237	0.791142	0.954387	1.093	0.634801	1.15306	0.759324	0.931123
NM_001204089	203.112	7.37414e-39	32.7808	29.8509	34.837	30.9877	39.1964	33.6012	33.8459	31.5874	35.1299	32.4391
NR_077246	229.782	1.82169e-44	32.3622	32.7129	45.7223	40.0649	44.9543	40.5027	43.3655	39.0297	43.84	38.319
NM_001278164	10.2031	0.334292	0.357967	0.317553	0.497348	0.402265	0.423464	0.381224	0.494524	0.383323	0.469958	0.341875
NM_182744	6.47507	0.691589	0.225368	0.199942	0.313012	0.253169	0.266337	0.239875	0.311305	0.241142	0.295585	0.215106
NM_001278165	7.24482	0.611647	0.0712357	0.0632316	0.098952	0.149441	0.0841906	0.0758546	0.0984683	0.0762878	0.0934762	0.0680164
NM_001204084	39.3215	1.00799e-05	0.131626	0.125232	0.140352	0.111775	0.0478341	0.043079	0.0559306	0.0433411	0.216448	0.0386408
NM_005380	519.755	0	3.64585	6.36051	4.79821	6.81074	3.01185	4.5904	4.47131	5.39552	2.1337	4.47646
NM_001204085	41.1411	4.71473e-06	0.287358	0.254792	0.537985	0.502453	0.618605	0.30597	0.396881	0.440587	0.510974	0.274421
NM_001204086	64.7606	1.60598e-10	0.0215698	0.33635	0.178394	0.152419	0.0255142	0.0973611	0.172361	0.0956475	0.100464	0.0898381
NM_001278166	122.67	3.79228e-22	3.69586	2.94879	4.61575	3.04683	3.92824	3.53936	4.94517	3.55882	4.35872	3.17436
NM_000871	17.6312	0.0397011	0.0115174	0.0397748	0.0101336	0.0142587	0.0163357	0.0367732	0.00972015	0.0254179	0	0.029727
NM_181719	73.3901	3.28293e-12	10.2013	9.32775	10.8805	10.3526	9.22422	9.27615	11.0013	10.5748	9.72702	9.38066
NM_015207	115.681	1.02098e-20	1.94386	2.22536	2.16094	2.51158	2.29685	2.27601	1.64305	1.76092	2.16738	2.19293
NM_000300	0.0298466	1	0	0	9.14542e-05	4.28941e-05	0	0	0	0	8.98633e-05	4.47136e-05
NM_001161727	0.139646	1	0	0	0.000441585	0.000207114	0	0	0	0	0.000433904	0.000215899
NM_001161728	9.52157	0.390585	0	0	0.0328183	0.0153925	0	0	0	0	0.0322474	0.0160454
NM_001161729	1.5136	0.997045	0	0	0.0050248	0.00235675	0	0	0	0	0.00493739	0.00245671
NM_001271814	4.50458	0.875184	0	0.00970448	0	0	0	0	0	0	0	0
NM_012400	0.291903	0.999997	0	0.000594708	0	0	0	0	0	0	0	0
NM_152376	12.3959	0.191901	0.0104933	0.00345124	0.01231	0.0144342	0.00330736	0.00319079	0.00295194	0.0030877	0.00302397	0
NM_018584	7065.33	0	9.35274	10.0226	24.6871	25.8357	34.5663	32.3639	9.71427	9.80939	9.67867	10.2743
NM_024544	2125.48	0	27.8449	29.6284	37.8386	36.5359	42.8862	40.9403	25.2549	25.2252	24.2311	24.2842
NM_001785	125.604	9.4868e-23	105.426	99.9889	103.589	103.434	111.191	96.8603	112.154	107.703	110.282	111.007
NM_032409	148.485	1.81608e-27	77.2912	78.4861	81.4153	78.7303	86.5004	80.2263	82.1614	78.9742	77.6916	76.1681
NR_106732	1.424e-17	1	5.01893e-24	2.74156e-19	4.6635e-19	3.86272e-20	9.55907e-30	1.41631e-24	8.92753e-23	3.29431e-21	2.085e-28	1.36766e-28
NR_046507	47.8119	2.76932e-07	2.01533	2.17166	2.20356	2.26106	2.19548	2.296	2.09354	2.1162	2.74376	2.53542
NM_005216	295.778	0	156.226	152.838	160.762	152.561	159.438	155.276	160.649	155.437	174.105	165.102
NM_001122819	128.356	2.58237e-23	0.0164482	0.266309	0.127372	0.213121	0.413158	0.115412	0.120491	0.120031	0.179159	0.139787
NM_001287212	23.4957	0.00517401	0.0391294	0.00422762	0.0195981	0.01141	0.0270712	0.0728906	0.0240403	0.0239485	0.0281733	0.0216155
NM_020816	109.88	1.55574e-19	0.188845	0.0204033	0.0945834	0.055067	0.130649	0.351782	0.116023	0.11558	0.135968	0.10432
NM_001103160	239.921	0	1.81235	2.50082	2.05158	1.74595	1.85133	2.48287	2.26311	2.48785	2.9164	3.51548
NM_001103161	129.631	1.41216e-23	3.62754	3.36767	3.03215	3.64679	2.94097	2.38215	3.35328	3.00002	3.72383	2.63156
NM_016287	48.099	2.44752e-07	60.5267	62.9132	58.8235	58.9779	61.3866	60.8027	61.4207	60.2483	61.0094	59.9513
NM_001198801	190.223	3.69686e-36	6.19045	5.99727	5.72288	5.88924	4.25764	4.97417	5.365	5.38671	5.75764	5.48741
NM_001198802	392.341	0	3.95204	4.0943	3.8104	5.11397	3.08181	3.25372	4.30321	5.07568	3.63296	3.55712
NM_003760	274.551	0	7.81622	6.78185	7.33814	7.2938	5.98061	8.42492	7.70652	8.34298	6.74839	8.39707
NM_001198803	63.1103	3.35841e-10	0.241485	0.618622	0.347432	0.310398	0.267154	0.65767	0.560647	0.366745	0.549593	0.584732
NM_001113347	63.0625	3.43083e-10	2.11372	2.65115	2.09415	1.91732	2.17764	1.93803	1.92651	1.81435	2.11049	2.00624
NM_001113348	337.586	0	38.5548	41.227	33.4132	36.2681	34.2858	35.0938	37.0909	36.5966	35.4871	37.2346
NM_001113349	378.992	0	26.252	29.0381	23.7838	22.8928	23.1631	23.4134	22.4426	25.0067	25.0591	24.184
NM_001397	368.56	0	33.7544	36.7308	32.8291	29.304	29.2035	32.6623	32.5071	31.1804	32.4961	31.3502
NR_038404	3.57259	0.93723	0.0378991	0.0224371	0.053353	0.0312797	0.0358361	0.0207439	0.0319851	0.0267649	0.0262125	0.0391279
NM_001256416	106.777	6.65127e-19	0.086176	0.000851702	0.000518298	0.0506922	0.131213	0.00564012	0.034714	0.000529962	0.0414905	0.000480952
NM_001256417	12.9583	0.164502	0.00152051	0.00344621	0.000585994	0.00306245	0.00947107	0.0203061	0.0176734	0.000488461	0.00945856	0.00410604
NM_032264	330.738	0	0.0777042	0.0269552	0.0213996	0.0324586	0.520147	0.223934	0.174123	0.0363572	0.380383	0.0595113
NR_046176	98.5647	3.0692e-17	1.90407	1.9231	2.17398	1.87514	1.17132	1.65854	1.72824	1.74783	1.47462	1.84552
NM_000478	0.0263775	1	0	0	4.40713e-05	2.06705e-05	2.36815e-05	2.28468e-05	0	4.42173e-05	2.16524e-05	4.30945e-05
NM_001127501	0.65872	0.999901	0	0	0.00117528	0.000551235	0.000631532	0.000609273	0	0.00117918	0.00057742	0.00114923
NM_001177520	7.23045	0.61314	0	0	0.0135469	0.00635382	0.00727936	0.0070228	0	0.0135918	0.00665564	0.0132467
NM_001145657	13.0985	0.158201	0.0035594	0.0142283	0.00355804	0.00800565	0.00379186	0.000757347	0.0258246	0.0162664	0.00986033	0.0233159
NM_001145658	83.3745	3.44282e-14	0.557882	0.532593	0.567886	0.517557	0.548001	0.547295	0.601097	0.748917	0.986857	0.992775
NM_002885	33.6273	0.000103802	0.33926	0.323885	0.345354	0.31474	0.333262	0.332826	0.36554	0.455437	0.429178	0.603731
NM_032236	198.699	6.20853e-38	12.6607	11.8971	12.7886	12.4103	11.1136	11.6224	11.9976	12.3118	10.0254	10.1277
NM_001032730	21.9163	0.00914807	3.69873	3.47385	3.40496	3.68875	3.30304	3.6301	3.81139	3.25549	3.21554	3.08059
NM_001013693	45.231	8.36171e-07	0.137299	0.0965237	0.0731263	0.137575	0.289896	0.18519	0.152681	0.100139	0.127621	0.133645
NM_001291860	1367.88	0	4.24579	3.97605	4.03852	4.32876	2.81626	4.28903	5.19912	6.41365	4.30087	4.55627
NM_005529	1780.18	0	5.18309	4.83208	5.10754	5.24197	3.16148	4.97074	6.45316	7.57299	5.07026	5.58575
NR_110692	3.74026	0.927661	0.0559039	0.0827408	0.0983744	0.0692098	0.0264304	0.0764967	0.0235902	0.0740252	0.0483316	0.0721455
NR_023918	234.529	1.4013e-45	0.689839	1.63126	2.08549	0.623838	0.302728	0.641461	2.07045	2.10622	0.98641	1.39039
NR_023919	227.167	6.44597e-44	8.26439	5.9168	2.92554	6.84081	8.02063	5.80132	6.66091	7.15665	7.08349	5.46852
NR_109759	277.047	0	0.406559	2.15538	1.88038	1.39366	0.877555	2.60767	0.601693	0.807528	0.271748	1.19648
NR_109760	243.139	0	0.631595	0.243752	2.42684	1.47642	0.723628	0.347829	0.778385	0.804787	0.293881	0.693293
NR_109761	14.7691	0.0974781	0.0554192	0.0631695	0.0659611	0.128927	0.13181	0.0200579	0.0511354	0.0559998	0.159468	0.0870013
NR_109762	52.9865	2.94023e-08	0.0742773	0.0534993	0.102184	0.120492	0.00525772	0.42571	0.068224	0.0739861	0.151383	0.142046
NM_001039802	144.478	1.22568e-26	7.30803	9.31971	8.80778	7.89593	9.8639	10.3719	9.677	7.6953	8.68588	7.82725
NM_001791	259.757	0	81.2879	79.3207	85.4877	83.1786	94.3621	84.9547	79.8794	79.58	81.0958	80.7422
NM_044472	61.7757	6.08896e-10	1.01503	1.7226	1.58748	0.845385	1.36749	1.04869	0.794125	0.942159	1.09823	1.24013
NM_030761	23.344	0.00546825	0.109918	0.152825	0.0527519	0.0536073	0.0472431	0.0546937	0.0843325	0.0793899	0.0820709	0.0945682
NM_001083621	193.959	6.10825e-37	0.620848	1.09093	0.621591	0.7537	0.782128	0.81596	0.796013	0.871163	1.00858	1.208
NM_014870	148.956	1.45121e-27	4.9603	5.07229	4.25487	4.73632	4.64777	5.22207	4.3971	4.84436	5.09727	5.59801
NM_001006943	4.75148	0.855412	0	0.00426406	0	0	0	0	0.00888609	0	0	0
NM_020526	11.6946	0.231082	0	0.00612505	0	0	0	0.00712499	2.57846e-24	0	0.00337625	0
NM_004442	236.919	0	4.87743	4.64516	5.42001	5.14391	5.80835	4.61997	3.55129	4.5863	4.6461	3.94841
NM_017449	299.876	0	11.3386	11.3713	10.9146	11.1902	9.07627	10.8605	11.4437	10.9071	8.44399	9.35089
NM_001009999	99.7571	1.76197e-17	9.0357	9.26349	10.1791	10.2728	8.82995	10.6081	9.26217	8.43174	10.136	8.67794
NM_015013	351.588	0	26.7056	26.099	27.1927	25.3818	29.3221	26.9947	25.4468	26.3048	20.9975	22.6192
NM_001142546	212.312	8.64069e-41	7.90687	7.95471	7.90942	7.84838	6.61828	8.09948	6.84821	6.6448	6.99388	7.0575
NM_033631	440.761	0	7.05813	7.32516	6.67678	6.83562	5.21934	7.0794	5.24365	6.31565	5.61542	5.71894
NM_000864	518.525	0	3.18636	2.7841	2.37967	2.16976	1.34703	1.35606	3.98435	3.85168	3.48064	3.43414
NR_110616	26.9432	0.00142936	0.288961	0.296085	0.146679	0.210974	0.357304	0.248395	0.25325	0.210936	0.2258	0.315541
NM_001102397	98.2493	3.55423e-17	8.30702	8.49252	8.05665	7.86524	7.9031	7.93058	7.5546	7.71926	7.30377	7.01203
NM_001102398	20.8223	0.0134631	3.71399	3.94146	3.94392	3.87884	4.03301	3.94932	3.79435	3.8332	4.14794	4.15065
NM_001102399	53.2635	2.60514e-08	4.3881	4.16378	4.04509	4.27394	4.29918	4.2324	4.14889	3.65334	4.23086	3.78755
NM_001297620	15.5962	0.0758087	0.241391	0.238899	0.299632	0.228775	0.279597	0.330707	0.307622	0.27179	0.25712	0.281902
NM_001297621	219.744	2.3696e-42	0.393555	0.288106	0.166831	0.513049	0.325352	0.23855	0.233669	0.126014	0.498876	0.362553
NM_001297622	18.4516	0.030281	0.271308	0.237427	0.290369	0.23818	0.281847	0.33656	0.319751	0.242728	0.246653	0.240135
NM_005826	92.3026	5.61313e-16	6.95001	7.93571	7.7389	7.05111	7.32347	7.30493	6.82528	7.97566	7.07318	7.56997
NM_001077195	152.512	2.66052e-28	0.575536	0.813193	0.935948	0.858568	0.684064	0.910139	0.386975	0.493419	0.405133	0.707469
NM_030634	112.034	5.6631e-20	2.79545	2.9696	2.23237	2.29032	2.84836	2.83627	2.37348	2.5093	3.28388	3.15557
NR_033690	48.5554	2.01073e-07	0.511569	0.715765	0.301955	0.500897	0.62373	0.502217	0.454614	0.432036	0.699294	0.644386
NR_033691	57.1509	4.72814e-09	0.141969	4.679e-07	0.210066	0.0820957	0.35308	0.198338	0.505911	0.0921632	0.00428707	0.0583079
NM_003196	116.128	8.2748e-21	16.0209	12.7607	17.0584	15.2011	14.9907	13.9233	16.7858	16.1504	14.2364	13.8891
NM_001143778	321.106	0	1.6189	1.26725	1.90875	2.32959	2.96361	2.62136	1.77169	1.57069	1.87351	1.2976
NM_017707	1642.15	0	9.29734	7.623	10.6679	10.891	13.7172	13.625	9.12673	9.819	5.84751	6.1179
NM_004091	370.951	0	1.57421	1.34568	1.25285	1.37679	0.728275	0.682043	1.54101	1.45931	0.659378	0.720825
NM_002167	109.022	2.32563e-19	3.36984	2.28402	2.42462	2.19643	4.13936	3.37577	3.54835	3.1138	2.35522	2.07283
NR_027042	6.18918	0.720845	0	0	0	0.0156795	0	0	0	0	0	0.0163445
NM_000975	1266.43	0	421.297	402.466	423.718	462.271	520.304	464.421	401.465	410.055	450.419	506.088
NM_001199802	3007.07	0	134.182	180.394	177.123	101.107	124.849	115.783	200.754	169.122	181.402	106.702
NM_003198	214.17	3.5174e-41	17.8523	19.2908	16.9692	17.2434	17.7489	19.0747	15.8133	15.4737	16.9355	17.423
NR_038280	22.2692	0.00806394	0.43369	0.475471	0.328461	0.399362	0.22908	0.172558	0.439293	0.176506	0.36002	0.25392
NM_020362	380.482	0	25.0316	26.0399	24.7229	22.3871	24.8519	22.5605	27.6226	26.525	31.6972	32.7231
NM_007260	63.5877	2.7137e-10	27.4876	27.4896	27.5359	26.2563	29.8538	27.07	27.5784	25.9621	25.3431	24.7447
NM_000403	111.177	8.46588e-20	6.2245	6.07127	6.04975	6.04208	6.40034	4.38542	5.88056	6.50053	4.88111	4.2147
NM_001008216	107.799	4.12236e-19	31.784	28.6733	28.8684	25.1928	28.1682	29.0342	32.0105	29.0814	30.3961	29.3444
NM_001127621	355.576	0	9.46404	7.22669	11.951	12.7167	11.9181	7.0827	11.6115	10.6572	9.34261	8.19766
NM_000191	97.5455	4.93026e-17	12.0067	9.78381	12.5206	11.4924	11.1824	10.1024	11.0337	9.69081	9.12343	9.8567
NM_001166059	225.185	1.69557e-43	0.271786	0.866412	0.974323	0.662405	0.480404	1.01175	1.17444	2.45992	1.2485	0.779398
NM_000147	98.4754	3.19944e-17	29.3532	27.5898	32.0135	28.2731	30.9362	28.383	32.1696	30.6145	30.5085	28.4654
NM_001841	7.32645	0.603171	0	0	0.00967117	0	0.0103935	0.0100272	0	0	0	0
NM_017761	198.216	7.83767e-38	13.174	14.0276	14.1725	13.1477	14.612	14.1191	11.2615	11.1516	11.2708	11.3482
NM_001191005	203.894	5.05494e-39	4.8113	4.76561	4.52703	5.69343	5.58706	5.67606	4.94348	4.56532	4.54628	4.45319
NM_001191006	13.2119	0.15325	4.49852e-05	6.41052e-05	0.000128974	9.77643e-05	2.93723e-05	9.22648e-05	1.78333e-05	0.0124238	1.02959e-05	4.15239e-05
NM_001191007	4.41358	0.882147	0.00333882	0.0031598	0.00737691	0.0066007	0.00210083	0.00915295	0.00219482	0.00235809	0.000464186	0.00157713
NM_001191009	346.137	0	3.08394e-05	6.32016e-05	0.27813	0.24728	0.119669	7.29066e-05	0.107451	1.94989e-05	6.30573e-06	0.244488
NM_001300936	9.11366	0.426849	3.0152e-05	3.43363e-05	7.58716e-05	9.51744e-05	1.99835e-05	0.000102991	1.60411e-05	0.00861942	6.54175e-06	2.43401e-05
NM_001300937	351.458	0	0.30913	0.0224236	0.0356352	0.0261643	0.390458	0.0230144	0.123234	0.00799105	0.00449633	0.00868066
NM_006625	4.78914	0.852288	0.00489034	0.00575368	0.0122679	0.00675372	0.00303345	0.00819684	0.00242039	0.00345033	0.000718654	0.00264252
NM_054016	118.931	2.21155e-21	5.66755	6.20059	5.68026	5.71488	6.53348	5.35256	5.12102	5.36914	5.44502	5.55026
NR_034035	106.141	8.95858e-19	5.68283	6.49139	5.11208	5.75195	6.45861	6.61788	5.49406	5.91355	6.11204	6.64335
NM_152372	4.53145	0.873094	0.0403665	0.0331914	0.0473554	0.0249871	0.0286269	0.0245493	0.0283895	0.0326647	0.0348987	0.0376235
NM_021258	14.391	0.10908	0.217368	0.168983	0.197048	0.239204	0.242907	0.216319	0.172331	0.151183	0.142368	0.124675
NM_170743	33.5262	0.000108111	0.48651	0.505115	0.410948	0.358558	0.659609	0.53953	0.466647	0.531474	0.575896	0.508083
NM_173064	90.9625	1.04346e-15	0.284861	0.0610502	0.291692	0.173138	0.101569	0.121979	0.0904437	0.121272	0.205595	0.0971026
NM_173065	170.84	4.12388e-32	0.263541	0.300057	0.343594	0.516913	0.15073	0.361436	0.650529	0.414562	0.131889	0.272662
NM_198173	0.521277	0.999964	0	5.1979e-14	8.34583e-08	1.68997e-15	0.000271767	1.10046e-23	0.000485124	2.09337e-08	0.000248481	0.000599416
NM_198174	18.4322	0.0304773	0	0.0121969	0.0309278	0.0253114	0	0.0160344	1.10311e-13	0.00775756	0	0.0270382
NM_001195010	10.2992	0.326809	0.00695808	0.0178056	2.6248e-07	0.00867432	0.000854718	3.46101e-23	0.00152574	6.58374e-08	0.000781483	0.00188519
NM_021180	10.2103	0.333726	0	1.08185e-12	1.73704e-06	1.82732e-25	0.00565634	2.29042e-22	0.010097	4.35698e-07	0.00517169	0.0124758
NM_001199012	47.8948	2.67233e-07	0.70994	0.793859	1.05004	1.041	0.758398	1.07761	0.739232	0.780047	0.59138	0.757625
NM_001199013	79.1258	2.4101e-13	5.04697	5.34572	5.02514	5.47987	4.77993	5.30745	6.27775	5.90298	4.85259	4.4731
NM_001199014	139.491	1.31421e-25	0.795579	0.208119	0.171282	0.222949	0.202288	0.266971	0.336756	0.305244	0.545882	0.491325
NM_178122	187.037	1.71542e-35	0.306295	0.253967	0.600742	0.247134	0.644068	0.386593	0.571495	0.851923	0.894869	1.03396
NM_020448	652.525	0	25.9504	23.4908	25.9109	27.0032	22.6271	27.1107	20.8237	21.7909	22.2022	22.2491
NR_045407	14.2246	0.114558	0.149763	4.29648e-05	0	0.041202	1.90237e-06	3.97225e-05	3.6749e-05	3.84391e-05	0.000112937	0
NR_045408	18.3882	0.0309275	0.000986566	2.83031e-07	0	0.000271419	0.170027	2.61672e-07	2.42085e-07	2.53218e-07	7.43976e-07	0
NR_045409	11.0905	0.269555	1.70213e-07	0.0572447	0	0	0.00253465	0.0529247	0.048963	0.0512148	0.150473	0
NM_001251979	319.313	0	0.932378	0.555598	0.788728	0.960287	1.83932	2.25694	1.56387	1.14633	1.9416	1.03383
NM_001251984	106.696	6.90793e-19	0.11373	0.155193	0.208722	0.177606	0.638045	0.368716	0.37794	0.22197	0.465302	0.172849
NM_001251977	615.38	0	0.573625	2.21924	1.90943	0.985935	1.2524	1.07626	0.500211	0.602756	0.42764	2.34796
NM_001251981	166.286	3.66142e-31	0.0753987	0.396647	0.223706	0.644067	0.253487	0.133057	0.109008	0.0964136	0.46808	0.245418
NM_001251983	57.5696	3.93059e-09	0.0592429	0.116645	0.208647	0.167605	0.244424	0.320093	0.295941	0.210985	0.0849299	0.113743
NM_013441	506.892	0	3.3623	4.9285	5.06458	5.1951	3.73827	3.70844	3.40576	3.31858	2.46995	1.81552
NM_001251978	159.908	7.76172e-30	0.459616	0.261408	0.412553	0.516491	0.728663	0.963921	0.293211	0.352931	0.963042	0.682913
NM_001251980	117.235	4.91401e-21	1.82162	1.18618	1.57526	1.71095	1.73224	2.74464	1.39714	1.60385	1.97649	1.92949
NM_001251982	132.322	3.94764e-24	0.677406	0.255197	0.558732	0.407004	0.790064	1.13218	0.433856	0.359427	0.746394	0.767691
NM_001251985	97.7725	4.43657e-17	0.243508	0.103509	0.164342	0.270542	0.636414	0.487321	0.222739	0.177407	0.16944	0.171857
NR_109781	52.8554	3.11327e-08	2.82731	3.02714	3.29918	3.42578	4.03856	4.02427	2.35228	2.46046	3.20712	2.79477
NM_001010980	10.5508	0.307762	0.00977968	0.00482482	0.0215117	0.0282505	0.041613	0.0223036	0.020634	0.0258996	0.03382	0.0210349
NM_001303448	105.425	1.25162e-18	7.14775	7.61028	5.80052	7.28653	6.42125	6.65237	6.21868	6.98185	6.64058	7.55349
NM_005839	36.6371	3.05452e-05	8.66866	8.77434	8.64693	8.07008	7.76824	7.8906	8.18866	7.92668	8.78548	8.1726
NM_001303449	137.544	3.31407e-25	6.49332	5.93207	5.19444	5.47555	5.41606	5.0996	6.61407	6.60342	5.36948	6.54443
NM_013943	817.423	0	112.658	110.348	108.623	107.853	95.5541	104.794	108.503	112.203	118.804	114.84
NM_001031680	9.4513	0.396699	0.00279366	0.00137826	0.00368702	0.0185516	0.00425079	0.00127425	0.00758799	0.00369923	0.00120763	0.00480706
NM_004350	10.2928	0.327308	0.00629893	0.00310758	0.0083132	1.66943e-13	0	0.00287307	7.53503e-18	0.00834074	0.00272286	0.0108386
NM_015484	35.3453	5.178e-05	19.1577	19.3586	20.397	20.3904	22.1276	20.974	20.3044	20.6189	21.1349	21.6173
NM_207170	93.4367	3.31962e-16	0.0254509	0.0125167	0.0268051	0.018453	0.00669057	0.354654	0.0172077	0.0697038	0.147728	0.107111
NM_020317	182.517	1.51021e-34	6.75208	8.90934	5.75336	7.2655	9.77201	7.84823	5.41746	6.372	7.27672	7.77993
NM_001127691	14.234	0.114241	0.0286369	0	0.00503925	0.00945409	6.72834e-07	0	0.00483364	1.94676e-10	0.0148548	0.00985511
NM_001282867	0.499991	0.99997	0.000145576	0	2.5617e-05	4.80599e-05	3.42036e-09	0	2.45718e-05	0.000884987	7.55142e-05	5.00985e-05
NM_001282868	3.1312	0.958865	0.00610785	0	0.0010748	0.00201643	1.43506e-07	0	0.00103095	4.15216e-11	0.00316831	0.00210196
NM_001282869	7.18839	0.617513	0.00220996	0	0.000388888	0.000729589	5.19238e-08	0	0.000373021	0.0134348	0.00114637	0.000760536
NM_001282870	1.70365	0.995335	0.000508596	0	8.9498e-05	0.000167906	1.19497e-08	0	8.58464e-05	0.00309187	0.000263824	0.000175029
NM_001282871	14.1426	0.117341	0.000102407	0	1.80206e-05	3.38083e-05	0.0205612	0	1.72853e-05	0.000622554	5.31213e-05	3.52423e-05
NM_001282872	3.64776	0.933031	2.5693e-05	0	4.52121e-06	8.4822e-06	0.00515863	0	4.33673e-06	0.000156193	1.33277e-05	8.84199e-06
NM_016124	0.466591	0.999977	0.00013566	0	2.38721e-05	4.47863e-05	3.18738e-09	0	2.28981e-05	0.000824705	7.03705e-05	4.6686e-05
NM_014313	116.626	6.54399e-21	46.9793	46.0617	49.4557	46.8743	53.3817	49.1575	46.8942	46.6791	47.6648	46.1282
NM_020485	35.4892	4.88331e-05	2.27356e-09	4.48522e-09	2.35976e-08	0.0399533	0.0399452	0.0843322	2.26705e-08	0.0319967	9.82462e-10	0.000445629
NM_138616	17.0495	0.0479457	0.0308557	0.0608715	4.72361e-16	1.05552e-24	0.00812924	6.73642e-06	3.52656e-16	0.000144143	0.0133336	1.88113e-20
NM_138617	9.84583	0.363109	0.00271837	0.00536276	0.0282144	5.69512e-11	2.17324e-12	0.00537792	0.027106	1.26989e-05	0.00117468	0
NM_138618	13.4205	0.144484	1.71371e-07	5.73065e-22	1.77868e-06	7.60146e-15	5.03296e-06	2.205e-09	1.95863e-21	1.07304e-08	7.40531e-08	0.0335896
NM_001282564	34.6689	6.81503e-05	0.0168485	0.0179645	0.0994773	0.0104962	0.0397346	0.0261459	0.0245035	0.00595777	0.0225336	0.00965503
NM_018202	298.972	0	11.7305	12.1302	12.4307	13.0289	13.545	14.3261	10.5458	10.7135	10.4913	11.2106
NM_015627	122.272	4.57552e-22	17.2968	17.2177	17.2892	17.1672	17.0782	16.2094	17.3748	16.3195	14.6436	14.3666
NM_001289010	103.375	3.26108e-18	0.000199995	0.00323051	0.0154536	0.0433211	0.000215677	0.115278	0.0036842	0.054909	0.0270879	0.0823643
NM_020379	88.3014	3.56631e-15	0.172169	0.133781	0.114609	0.0763378	0.115071	0.0157728	0.152568	0.0845431	0.0721001	0.0112695
NM_020451	87.8616	4.36825e-15	5.02519	4.41165	4.78384	5.45231	5.59141	4.31385	4.52724	4.44609	4.69806	5.03708
NM_206926	57.3084	4.41095e-09	25.0041	27.2358	25.0425	24.592	25.155	25.6087	25.8472	26.0347	26.2869	24.6008
NM_001099625	66.0415	9.0453e-11	15.9259	16.6304	15.9482	14.1329	16.6334	15.2166	14.9849	16.0625	14.5593	13.9074
NM_001099627	213.593	4.64965e-41	5.47844	4.00323	5.38011	6.54546	6.55702	6.11216	4.63576	4.65665	4.44209	3.5277
NR_024498	54.5085	1.51091e-08	0.546017	0.787757	0.518499	0.763557	1.00802	0.810792	0.671876	0.663964	0.785954	0.876736
NM_019557	104.796	1.67939e-18	1.54129	0.848337	1.82286	1.22803	1.64667	1.46489	1.63764	0.964755	1.07327	1.89678
NM_001099626	64.8493	1.54345e-10	1.84301	2.32704	1.73404	1.95191	2.31495	2.58498	1.61757	1.75207	1.76476	2.48935
NM_001287490	84.0934	2.47482e-14	2.81558	2.64409	1.6978	2.01937	1.5969	1.45199	1.56884	1.42624	1.66332	1.51045
NM_024037	27.7979	0.0010309	3.08137	3.14944	2.38182	2.84564	2.57277	2.61743	2.84556	2.92675	2.51707	2.46623
NM_178422	289.151	0	10.6491	10.775	10.1135	10.1315	10.9604	10.8626	8.74769	9.29814	7.5383	7.59611
NM_001145454	101.784	6.85075e-18	0.400954	0.747155	0.361514	0.234401	0.558	0.541669	0.237276	0.193155	0.223484	0.210715
NM_005563	132.895	3.00879e-24	265.611	264.389	283.421	273.668	285.206	273.98	277.225	278.298	279.61	281.873
NM_203399	336.576	0	63.9989	47.8879	56.4021	56.9502	64.6296	56.14	57.9761	53.0359	57.6011	51.5898
NM_203401	32.0315	0.000196645	0.33528	0.620894	0.576149	0.481722	0.476737	0.596615	0.215935	0.428893	0.501013	0.416701
NM_000437	33.1078	0.000127901	1.95595	1.79554	1.89352	2.07749	1.43734	1.67992	1.76109	1.93346	1.6863	1.79062
NM_004455	18.0682	0.0343901	0.0291636	0.00959194	0.0256597	0.0441283	0.0367682	0.0487744	0.00820425	0.0257447	0.0126067	0.0125455
NM_001004434	4.32268	0.888921	0	0	0	0	0.00738233	0.000694716	0	0	0	0.0003276
NM_032513	9.49559	0.392839	0	0	0	0	0	0.0143964	0	0	0	0.00678877
NM_032588	18.4928	0.0298683	0.451937	0.228402	0.339447	0.427589	0.229303	0.341887	0.40002	0.350302	0.257304	0.256055
NM_001243532	94.7247	1.8271e-16	1.85073	1.53506	1.70859	1.40053	1.56322	2.02885	1.3275	1.11582	1.54421	1.5059
NM_001243533	158.948	1.22847e-29	0.168419	0.429048	0.310822	0.448703	0.260631	0.0701924	0.117896	0.224707	0.42982	0.249823
NM_152835	180.076	4.88562e-34	0.753828	1.30578	0.410638	0.766071	0.847631	0.664795	0.45852	0.620793	0.618964	0.963071
NM_024869	13.1182	0.157332	0.0384064	0.101055	0.045056	0.0211323	0.0726317	0.0233573	0.0216088	0.0226026	0.0110681	0.033043
NM_015871	72.9622	3.98616e-12	34.722	38.0868	32.9043	31.5357	36.5273	31.9216	36.0271	35.0302	39.7912	37.8652
NM_001297647	159.869	7.90552e-30	0.374526	0.773335	0.989992	0.671286	0.985627	0.680252	0.458058	0.761344	0.237976	0.318109
NM_001297648	66.5069	7.33994e-11	0.459243	0.229538	0.208336	0.202933	0.180903	0.179067	0.311952	0.54353	0.368835	0.385756
NM_006314	74.0398	2.44456e-12	1.02551	0.683597	0.62783	0.802943	0.825726	0.580818	1.26527	0.645323	1.04788	0.869313
NR_110698	7.40027	0.595521	0	0.0178581	0	0	0	0.0165104	0	0	0.0156472	0.0155713
NM_001281517	720.663	0	2.10262	1.4824	1.2374	0.918429	1.61771	1.74415	1.98375	1.45829	3.92799	1.26724
NM_022778	337.633	0	8.78061	9.45328	7.37755	7.80401	6.60534	7.35754	9.07106	9.46644	6.92779	9.44808
NM_001281518	378.565	0	0.162516	0.183403	0.0278593	0.129438	1.25321	0.278457	0.164914	0.150756	0.202649	0.144226
NM_031286	460.006	0	424.908	430.947	411.546	406.426	442.002	388.305	441.686	430.24	442.812	438.781
NM_001077262	121.478	6.65727e-22	1.04982	0.708474	1.17852	0.913552	0.653512	0.459315	1.80877	1.50552	0.95687	0.64503
NM_145345	344.866	0	0.266406	0.990435	0.587165	1.46997	1.27381	1.5853	2.63466	0.632828	1.05668	1.12473
NM_183008	89.308	2.24116e-15	7.30883	7.3303	5.96488	5.89792	7.59578	5.79278	5.26976	6.66919	6.83295	6.89915
NM_001803	16.6978	0.0536641	0.193173	0.266846	0.169964	0.159434	0.0730631	0	0.0652116	0.136421	0.100204	0.265914
NM_001039775	18.2985	0.0318644	0.219469	0.161496	0.216011	0.168857	0.140694	0.132341	0.204058	0.200308	0.180094	0.240026
NM_001114759	2.29158	0.985974	0	0.00556407	0	0	0	0	0	0	0	0
NM_173574	2.50491	0.980751	0	0.0060931	0	0	0	0	0	0	0	0
NM_024674	9.88286	0.360052	0.0048606	0	0	0.00802332	0	0	0	0	0	0
NM_001243564	811.759	0	3.10975	1.57614	1.24115	2.90073	1.83687	3.88025	2.87419	1.24564	1.79738	4.35458
NM_001243565	134.365	1.49811e-24	0.622598	1.00498	0.710642	0.735197	1.04292	1.04685	1.10341	0.615395	1.29128	1.40469
NM_024887	182.114	1.83344e-34	3.11826	4.31602	4.38744	3.96508	4.38637	3.24759	4.37896	3.43248	4.96944	3.18935
NM_205861	175.311	4.82264e-33	8.20928	8.10317	7.93854	7.57683	7.73687	7.08394	6.28604	8.94092	9.42353	8.13855
NR_125952	47.0959	3.76655e-07	3.33484e-05	1.9743e-05	0.141082	5.50477e-06	0.188366	6.08435e-06	2.25156e-05	5.29899e-05	1.15325e-05	2.29531e-05
NR_125953	19.4282	0.0217883	0.14732	0.0872169	0.0924413	0.024318	0.000146876	0.0268784	0.0994654	0.23409	0.0509462	0.101398
NM_005517	67.3787	4.96088e-11	24.9504	26.4665	25.4923	24.6899	27.2651	23.2308	23.9839	24.5184	24.2265	23.2137
NM_002953	196.493	1.79987e-37	13.9444	13.3803	14.6291	14.962	13.6441	14.2561	14.013	12.5546	11.5653	11.3685
NM_001006665	142.947	2.54013e-26	1.53395	1.32734	1.28944	1.23994	2.44909	1.86771	1.54787	1.96593	2.09594	1.54475
NM_006015	2126.73	0	7.71664	7.82498	10.9367	11.0324	7.91237	12.3723	7.73791	9.01139	6.33731	6.39268
NM_139135	634.406	0	1.65385	0.962238	1.35347	1.96901	1.23951	2.26213	0.93954	1.10764	0.817514	1.39141
NM_017837	621.521	0	8.04204	6.70761	9.6256	9.45764	10.1374	11.0147	7.41809	8.19451	5.14132	5.41413
NM_001202554	119.246	1.90639e-21	1.25842	1.97716	1.71663	2.05911	1.67596	1.05107	1.3449	1.10545	1.56472	1.20279
NM_032283	320.286	0	15.6196	18.2452	15.9468	16.4516	18.6718	17.7869	16.6862	16.1149	20.9517	20.4168
NM_006142	3233.18	0	166.277	166.452	170.488	169.159	189.198	176.981	190.279	189.075	251.887	240.899
NM_018066	55.1512	1.13976e-08	19.6397	22.706	19.2695	19.43	20.9286	20.851	18.5378	18.9911	20.7104	20.232
NM_022078	30.5318	0.000356051	6.81812	6.71842	7.01489	6.43659	7.87677	6.95544	6.9143	6.2696	7.29693	6.92249
NM_021969	8.48196	0.486398	0	0	0.0135062	0.0380082	0	0.0140033	0.0129551	0.0135509	0.0265424	0.0132068
NM_006600	129.066	1.84555e-23	43.2824	47.2409	43.3277	44.0096	50.8273	45.9043	43.2583	44.0222	46.3793	48.2466
NM_152365	152.422	2.77659e-28	0	0	0.209462	0.178622	0.225106	0.276401	0	0.00955252	0	0.0186199
NM_001013642	1758.42	0	1.31138	1.61989	3.78734	3.63532	7.24118	7.46083	1.33485	1.47577	1.22029	1.23159
NM_052943	16969.4	0	5.32552	3.32473	27.7669	27.1794	33.4388	31.1282	3.20441	3.56217	2.59339	2.66566
NM_003047	216.901	9.38169e-42	8.05765	9.35771	9.56352	9.13178	9.51593	10.9798	7.71892	8.78085	8.56026	8.87679
NR_046474	144.551	1.18349e-26	1.00552	0.593363	0.630549	1.3422	0.995335	0.838259	1.08885	1.04771	0.667559	1.10667
NM_001276252	101.329	8.47246e-18	11.4149	10.7978	12.5272	11.393	11.4517	12.4926	12.5116	12.7159	11.416	11.1386
NM_015023	130.05	1.1582e-23	3.73702	4.20175	3.35608	4.80967	3.77514	3.76475	3.61426	3.21529	3.6975	3.74026
NM_032125	46.6401	4.57937e-07	17.2295	17.1003	15.5001	15.4384	17.418	14.782	16.562	15.3828	15.272	15.3349
NR_037576	78.9393	2.62449e-13	2.78324	4.71509	3.94659	3.09161	3.88951	3.14928	3.09497	3.77378	3.79527	3.27018
NR_037577	58.1543	3.03607e-09	2.47253	1.46501	1.88517	2.23394	2.82644	2.30866	2.48096	2.36046	2.48199	2.64349
NR_037580	14.0018	0.122261	0.46201	0.477471	0.560019	0.514003	0.724232	0.56678	0.532783	0.668791	0.70628	0.644617
NR_033926	553.358	0	44.8991	47.8517	41.7572	38.4597	43.8464	40.3346	48.8949	49.3056	50.7431	47.8701
NM_001193308	104.553	1.88197e-18	5.80274	5.55465	5.75961	5.63604	5.97364	4.41551	6.8647	5.14434	4.81173	4.52795
NM_032872	147.733	2.59963e-27	1.1755	1.16439	1.44423	1.29237	1.10313	0.896923	0.975789	2.49677	1.77569	1.15395
NM_001297609	1158.93	0	2.98345	3.79345	3.8643	5.48036	6.51436	5.22527	2.77159	2.43498	2.19661	3.20108
NM_004672	1060.99	0	8.06739	8.0222	9.81773	9.67511	12.6401	12.9578	7.80176	8.27731	7.18798	6.8621
NM_003665	1.81451	0.994073	0.00319575	0	0.00281179	0	0.00604359	0	0	0.0028211	0	0.00549893
NM_173452	8.9198	0.44471	0.0162287	0	0.0142788	0	0.0306906	0	0	0.0143261	0	0.0279247
NM_207397	11.9225	0.217713	0	0.0246334	0	0	0	0.0227745	0.0105348	0	0	0.0107395
NM_005281	261.14	0	3.86702	3.79739	2.93955	3.08498	2.20788	1.70068	4.37741	4.22025	2.83256	3.35082
NM_001201404	325.093	0	2.68799	2.68842	3.31377	4.14028	4.279	3.28616	2.93048	3.61928	2.52353	2.63272
NM_006990	1140.82	0	34.8635	32.1847	33.4852	33.2823	30.6882	34.8757	28.2943	28.6086	26.2648	25.728
NM_001029882	1087.43	0	10.6513	7.47574	8.45897	9.40386	6.1224	7.14673	7.1064	7.71225	5.55537	5.75281
NM_001042729	4.80687	0.850808	0	0	0	0.00653083	0.00374107	0	0	0	0	0
NM_001042747	1.48087	0.997286	0	0	0	0.00196421	0.00112517	0	0	0	0	0
NM_005248	3.48317	0.942032	0	0	0	0.00470138	0.0026931	0	0	0	0	0
NM_002038	24.5165	0.00355531	7.63644	7.54798	8.09343	9.51277	8.02794	7.82776	7.57664	6.92808	7.67508	7.9164
NM_022872	236.93	0	0.126186	0.260215	0.035961	0.368228	0.781922	0.493473	1.87541	1.6165	1.02119	0.516162
NM_022873	104.466	1.95974e-18	1.05044	0.128884	0.420659	0.182397	0.520572	0.244423	0.0906901	0.383081	0.98595	0.364126
NM_001143912	11.5272	0.241294	0.382569	0.349705	0.33541	0.349186	0.291743	0.449086	0.348014	0.296592	0.33978	0.414882
NM_001143913	64.4154	1.87426e-10	0.0575234	0.181974	0.0505692	0.0231029	0.149414	0.039359	0.0477076	0.0831913	0.0842718	0.0128394
NM_001143914	290.162	0	0.2672	0.845297	0.2349	0.107317	0.694032	0.182834	0.221599	0.386448	0.391431	0.0596403
NM_001143915	70.7423	1.08889e-11	0.00276621	0.0144337	0.015225	0.00120868	0.129407	0.00196776	0.00119554	0.0363237	0.0193184	0.00382865
NM_152660	49.9733	1.08978e-07	1.70873	1.56194	1.49814	1.55956	1.30304	2.00583	1.55432	1.32471	1.51755	1.85308
NM_177424	147.795	2.52407e-27	11.5136	11.3668	10.515	10.5905	10.5334	10.2893	12.2518	12.2	12.9891	12.9206
NM_014110	46.3261	5.23823e-07	19.8034	22.1454	20.3149	19.6478	21.6958	20.5234	20.5566	19.2304	20.0025	20.0371
NM_002713	87.9547	4.18477e-15	1.03465	1.20703	0.546986	0.906556	1.42659	0.862257	1.26329	1.11565	1.11564	1.3179
NM_138558	219.634	2.49852e-42	2.30146	1.73883	2.16583	2.03898	1.03268	2.11547	0.837645	1.5821	1.90363	1.31854
NR_002997	6.32371	0.707134	0	0	0	0	0	0	0	0.103754	0	0.10112
NM_001039477	97.6437	4.71032e-17	0.756041	0.468441	0.385498	0.524237	0.146073	0.417995	0.64858	1.26214	0.684459	0.350928
NM_001105556	49.6961	1.22863e-07	1.49226	1.70201	1.89045	1.35754	1.34501	1.41253	1.12921	1.18925	1.5307	1.52762
NM_001286113	47.3108	3.43466e-07	0.0872803	0.051309	0.0238547	0.00829461	0.0047212	0.0395637	0.077417	0.100625	0.0746202	0.159567
NM_001286115	81.8016	7.08348e-14	0.0700644	0.0740346	0.126496	0.277518	0.0920014	0.00960165	0.321657	0.0972955	0.0614387	0.169472
NM_004848	39.5733	9.07733e-06	0.147462	0.0763754	0.0435137	0.292295	0.160173	0.294795	0.126003	0.138964	0.248975	0.227672
NM_001286076	65.5723	1.11635e-10	0.192125	0.189233	0.0204533	0.0248233	0.02729	0.110109	0.0465248	0.170718	0.161188	0.0183114
NM_001297558	520.907	0	17.0327	12.8634	12.5138	11.9883	12.0379	10.3638	11.4263	12.2255	20.1749	15.1907
NM_002946	473.579	0	9.59266	13.8719	14.1478	14.6736	12.3284	13.4816	17.8153	16.2814	9.56271	14.1179
NM_001009568	52.8579	3.10989e-08	0.119188	2.94788e-09	3.00578e-07	0.151345	0.0327249	0.14876	0.124472	0.0837096	0.16154	0.0396877
NM_001304579	163.812	1.19766e-30	0.069298	0.372799	0.407871	0.244448	0.0749809	0.0125944	0.00852188	0.007804	0.0627713	0.0913719
NM_014474	65.4549	1.17669e-10	0.427404	0.0956665	0.222096	0.298338	0.462455	0.454742	0.52109	0.549845	0.387149	0.563546
NM_018053	57.5416	3.97961e-09	9.66101	10.0689	9.16983	9.03839	10.1837	10.2346	8.98531	8.89951	8.82861	8.49269
NM_001282561	216.848	9.62552e-42	1.53236	1.90051	1.27942	1.5184	0.676221	1.47145	1.27348	1.25598	1.43162	1.39684
NM_001282562	147.798	2.52049e-27	0.543619	0.539921	0.409115	0.519403	0.737081	0.608908	0.503212	0.931598	0.813137	0.861488
NM_001990	67.9136	3.89997e-11	0.720156	0.787959	0.784701	0.579638	1.02419	0.823073	0.742723	0.782266	0.899407	0.994521
NM_001282560	60.0495	1.31157e-09	0.178017	0.0884599	5.81966e-05	0.100559	0.0461491	0.0741511	0.00679422	0.00244444	0.00175343	0.047179
NR_104214	50.0677	1.0461e-07	0.274065	0.49923	0.370654	0.346412	0.254641	0.419096	0.278722	0.270191	0.465649	0.741199
NM_000952	4.48126	0.876986	0.0065579	0.00808836	0.0100975	0.0135313	0.00878464	0.0114662	0.000742375	0.0101309	0.0113392	0.0112842
NM_001164721	1.72951	0.995059	0.0127349	0.0157069	0.0196084	0.0262766	0.017059	0.0222664	0.0234911	0.0196734	0.0220198	0.0219129
NM_001164722	4.55424	0.871309	0.0342035	0.0421858	0.0526646	0.0705739	0.0458173	0.0598034	0.0630925	0.052839	0.059141	0.058854
NM_001164723	1.98876	0.991644	0.0028625	0.00353055	0.00440751	0.00590636	0.00383447	0.00500496	0.000324044	0.00442211	0.00494954	0.00492552
NM_014280	28.7563	0.000712289	32.5285	32.3579	33.0092	31.1102	33.9372	32.4687	34.276	33.2943	34.0606	33.9523
NM_016311	31.1189	0.000282444	81.3453	76.5168	78.2967	78.4616	83.2447	76.6143	85.4803	83.2915	80.6255	79.8546
NM_178190	254.862	0	1.79405	2.49358	2.23474	1.68993	0.0405827	0.0625068	2.37922	1.78022	2.9503	2.08311
NM_178191	76.8209	6.89923e-13	5.89462	7.26792	5.5035	6.49265	7.35519	5.87168	5.9302	6.14606	7.24764	7.20922
NM_031459	6268.28	0	14.1572	12.9813	8.58803	9.97297	10.1864	12.1732	25.0209	24.2336	26.755	26.9106
NM_001127350	261.437	0	0.424165	1.71872	0.369236	0.639213	1.7471	1.02833	0.872692	1.47622	0.497597	0.663876
NM_017638	213.367	5.18691e-41	9.82911	7.61323	8.92759	8.15942	7.83062	8.59199	7.02079	6.39168	5.89799	5.99311
NM_001048183	316.742	0	3.82657	4.32832	3.0644	3.55125	3.25073	4.33472	3.64664	3.02305	3.32636	2.45776
NM_023923	1303.39	0	3.61875	3.5728	6.47204	6.47927	6.60475	6.86855	3.22582	4.28167	4.26779	5.28594
NM_001048199	128.778	2.1148e-23	4.14503	3.46693	4.50107	3.9267	3.75438	3.15424	2.9935	3.14275	2.84801	4.18953
NR_030725	130.534	9.21171e-24	8.06752	8.56223	7.39742	8.75867	7.37418	9.1141	7.34675	8.74926	6.53115	7.56141
NR_030726	66.1513	8.61017e-11	3.0232	3.44066	3.45698	3.6394	2.57464	3.26532	3.11517	3.9225	3.70593	3.52077
NR_002909	182.733	1.36107e-34	13.3087	15.0005	11.4883	12.8938	16.2679	12.1836	12.2427	12.388	12.3475	14.1916
NR_036473	211.217	1.46731e-40	1.25768	1.63821	0.586573	0.941902	1.24585	1.87049	0.909803	1.04207	1.94158	0.7916
NR_004404	5.6392	0.775415	0.864387	1.58394	0.869181	1.01917	1.51791	1.01382	0.729503	1.09008	0.854062	1.16864
NM_001048194	42.7478	2.39793e-06	2.83936	2.54978	2.38318	2.19965	2.68132	2.70915	2.80163	2.0014	2.76165	2.48965
NM_001048195	91.3919	8.55509e-16	7.69697	8.96387	6.58344	7.36259	7.47883	8.26852	8.622	8.51258	8.53232	7.63176
NM_001269	240.693	0	12.5053	13.8116	13.7097	11.5937	14.054	11.1518	12.1032	9.90357	11.8988	9.9789
NM_017846	27.7125	0.00106525	8.94507	8.25492	9.03434	8.63371	9.19413	8.67928	8.77842	8.53682	10.0826	9.32177
NR_003109	102.321	5.33502e-18	0.96853	1.49442	1.01738	1.00672	2.27544	1.59478	1.52536	1.48399	1.2557	1.476
NR_024127	161.072	4.4476e-30	16.8439	20.7619	15.1919	17.1269	24.9391	18.7134	16.5551	16.5706	19.6752	20.6927
NR_003077	20.1626	0.0169349	0.975523	2.40638	0.643738	0.201285	1.84484	1.33487	0.617472	1.72232	2.31931	1.88841
NR_002987	23.1374	0.00589507	7.20386	7.10807	4.8858	6.44112	10.9272	6.43475	7.09302	5.29945	6.48759	7.35995
NR_002976	18.7138	0.0277397	2.51271	1.89593	0.65024	1.3419	1.81689	1.34835	0.498967	1.8267	1.27786	1.01732
NR_003035	11.3584	0.25194	2.03841	2.44229	1.53728	1.2017	2.34047	1.72669	0.86016	1.79944	1.51054	1.12741
NM_152304	43.8256	1.51983e-06	0.105638	0.219899	0.124689	0.113733	0.0716299	0.0178342	0.318209	0.0030034	0.0654924	0.145992
NM_001193532	18.7622	0.0272922	0.415629	0.41848	0.365653	0.587701	0.273471	0.517057	0.480617	0.498776	0.250039	0.304913
NM_001135218	54.3881	1.59273e-08	6.20705e-07	0.171386	0.125276	0.208838	0.109495	0.211268	0.195455	8.07004e-06	0.132285	0.199251
NM_005644	60.149	1.25488e-09	4.20711	3.3225	4.17079	3.98151	3.13928	3.72256	4.31677	4.47215	5.55632	4.09901
NR_004407	9.79461	0.367367	0.433566	0.2852	0.381474	0.5964	0.27331	0	0.12197	0.127579	0.249892	0.12434
NM_006582	321.481	0	2.17354	2.00443	2.67285	2.94139	2.87552	1.2428	1.44718	2.23906	3.0142	1.28104
NM_024482	401.214	0	4.5523	3.73661	3.57735	3.42454	2.7322	4.33341	4.88364	3.61663	1.51241	3.35216
NM_001173128	116.52	6.879e-21	9.60565	10.3538	8.68371	10.6703	8.71781	9.75732	9.1692	8.66093	7.91396	9.78799
NM_016258	163.309	1.52393e-30	3.65144	4.32856	3.75996	2.81069	3.78771	4.04865	2.68215	4.41371	4.28578	3.61228
NM_001172828	81.8464	6.93956e-14	17.2502	16.4047	18.0327	16.6494	17.0732	16.8593	15.4239	15.1636	17.7331	15.6049
NM_001166005	328.659	0	1.10167	0.857106	0.706643	1.22044	0.488333	0.578386	1.34337	1.07666	0.98564	0.533595
NM_001166007	142.688	2.87297e-26	1.81952	1.37099	1.53465	1.70652	1.47715	1.61276	1.3389	1.70182	1.08215	2.0309
NM_004437	305.051	0	0.25698	0.34107	0.607022	0.123477	0.198898	0.0887214	0.127699	0.146561	0.0804594	0.12894
NM_203342	294.597	0	0.429753	0.498296	0.781915	0.716233	0.564216	0.396766	0.434062	1.19627	0.491105	0.899541
NM_203343	310.022	0	0.998196	0.594636	1.04626	0.789659	0.616053	1.28109	1.25712	0.433855	1.20968	0.755212
NM_001166006	69.0746	2.31176e-11	0.0503162	0.231706	0.143613	0.263805	0.0296091	0.177958	0.188083	0.114079	0.0504297	0.0562659
NM_001003682	414.951	0	11.4874	11.2434	12.955	12.2715	10.496	10.3787	11.9433	10.9756	7.07189	8.42893
NM_001171868	87.0688	6.29543e-15	4.91945	5.05121	3.96427	4.18804	4.84669	3.79893	3.68915	4.04479	4.96407	3.90824
NM_005626	137.784	2.95694e-25	33.2372	30.5277	30.0241	32.5048	33.1707	32.5363	32.7171	36.1211	32.3954	35.4162
NM_001024732	110.611	1.10416e-19	1.35889	1.1247	1.18115	2.19603	1.51376	1.0922	1.5957	1.26108	1.44874	1.8381
NM_016011	68.701	2.73564e-11	3.76004	4.33123	4.47966	3.11034	4.50667	4.18773	3.84341	4.46895	4.31177	3.82832
NM_001195001	369.096	0	5.93032	5.57197	6.38291	6.01365	5.42033	5.54942	5.76517	4.00001	5.04356	4.01994
NM_005704	82.4671	5.22084e-14	1.96809	1.91718	2.16632	2.04654	2.00533	1.93276	1.74375	2.30881	1.47004	2.04468
NM_133177	274.246	0	1.60088	1.33538	1.65288	1.35548	1.34381	1.1312	1.44826	2.42786	1.05728	1.22046
NM_133178	241.883	0	5.08348	4.95577	5.40291	5.89697	4.63336	5.46032	5.46765	5.91011	3.86531	4.60373
NR_110758	4.53216	0.873038	0	0	0	0	0	0	0	0	0.00785276	0
NM_002379	19.3076	0.0227009	0.0172939	0.0173477	0.0272591	0.0195841	0.0270044	0.033644	0.0300124	0.0204002	0.081969	0.0445806
NR_034182	15.8347	0.0704151	0.595831	0.559206	0.451501	0.426858	0.507501	0.536206	0.490115	0.549996	0.702586	0.678215
NM_006762	29.1859	0.000602859	8.17	7.52852	8.67513	8.07297	8.5077	8.04893	8.60051	7.39675	7.63566	7.84589
NM_014654	2502.58	0	27.7589	26.2545	29.8073	29.973	38.763	38.6271	26.9995	26.4789	24.0977	23.2957
NM_001020658	707.929	0	5.43921	6.58191	6.00309	6.14331	8.37611	9.2335	7.05097	5.23175	7.78943	8.20098
NM_014676	1065.51	0	11.6822	11.7105	11.9259	12.5512	8.85925	10.8111	8.02044	10.3211	7.52683	7.65201
NR_003066	7.55049	0.58	0.260139	0.25668	0	0	0	0	0	0	0	0.223811
NM_024522	10.9208	0.281179	0.0801251	0.065883	0.0704983	0.115729	0.119959	0.0487289	0.107068	0.0648375	0.0634993	0.0919143
NM_004814	23.9189	0.00443139	22.8503	22.5702	23.4346	22.6371	22.9697	21.6012	24.273	23.3743	22.8296	21.6748
NM_001282566	26.9232	0.00144025	0.183612	0.178055	0.204566	0.0407983	0.24637	0.112508	0.0845887	0.0862734	0.185562	0.152016
NM_001282567	57.4626	4.12071e-09	0.382932	0.269569	0.648118	0.410621	0.436684	0.368414	0.242954	0.307746	0.0978432	0.207867
NM_001282568	140.352	8.7251e-26	1.16282	0.982546	0.858307	1.04874	0.657367	0.418594	1.12525	1.33884	0.423792	0.394638
NM_001282569	119.839	1.44143e-21	0.916143	0.696466	1.69438	0.360103	0.926487	0.963598	0.773485	0.796271	1.25561	0.989677
NM_001282570	180.25	4.49325e-34	2.0002	1.0495	1.54402	2.65482	1.04314	2.10493	1.06724	1.50321	1.2061	0.769335
NM_001282571	45.1561	8.63299e-07	0.313275	0.30198	0.189482	0.123633	0.0671293	0.295225	0.0842401	0.151168	0.382056	0.216996
NM_001282572	85.0539	1.59151e-14	0.861975	1.08667	0.654651	1.19545	1.28779	0.505033	0.876279	1.01218	0.480276	1.43733
NM_001282573	11.7439	0.228134	0.0998132	0.066035	0.115904	0.0382991	0.140317	0.0349937	0.0673076	0.0935999	0.0659977	0.120629
NM_001282574	94.0472	2.50152e-16	7.3691	5.90274	6.39378	7.52281	8.07598	5.81606	8.03714	7.92911	8.47963	7.11301
NM_016505	125.686	9.12701e-23	5.81667	7.48542	7.63084	6.55058	6.19983	9.23395	6.88011	6.06783	6.98811	8.16801
NM_004102	5.66005	0.7734	0.551344	0.7195	0.735476	0.631195	0.790407	0.778774	0.765508	0.816414	0.630425	0.688572
NM_001199038	16.6448	0.0545786	0.380004	0.380885	0.261448	0.328803	0.515477	0.493488	0.372789	0.376977	0.410119	0.317871
NM_001199037	59.7007	1.531e-09	2.35304	2.85881	2.01935	2.44071	3.19533	2.62337	2.59418	3.0757	2.54265	2.1105
NM_178865	328.737	0	91.1471	94.2257	97.9188	92.5765	109.831	91.963	97.5566	94.9789	93.3646	89.8874
NM_001199039	52.5861	3.5014e-08	1.00016	1.01898	0.645083	1.26397	1.15216	1.01154	1.06714	0.937757	0.920493	0.73584
NM_018565	168.531	1.24834e-31	6.79544	5.22245	5.45752	5.72078	7.63266	7.87073	4.78711	5.84109	5.98588	5.93584
NR_034112	6.28522	0.711067	0	0	0	0	0	0	0.0140975	0.0147459	0	0
NR_027085	10.3866	0.320107	0.014236	0	0	0	0	0	0.00600727	0.00628355	0	0
NM_001204414	240.321	0	5.61923	6.69158	6.1592	4.75433	7.05536	5.57934	5.28195	4.35489	4.84593	3.52101
NM_022164	1485.87	0	83.3814	89.7346	87.4947	82.3472	95.3503	88.9425	73.2236	68.0963	72.4432	65.7001
NM_001204415	884.3	0	21.0656	22.79	19.1694	18.9369	23.6604	16.4787	15.9683	13.3638	11.2183	15.1208
NM_001525	6.18918	0.720845	0	0	0	0.00804738	0	0	0	0	0	0.00838873
NM_012392	1208.72	0	7.07237	6.19722	7.9393	6.58263	6.93457	8.3001	8.18712	7.69601	8.09126	0.679947
NR_033686	262.387	0	0.941049	2.7469	2.02653	2.87642	1.6543	1.23767	1.73879	1.81032	2.66397	3.50145
NR_033688	179.034	8.06186e-34	29.6474	29.0943	29.9706	28.4038	35.1191	31.063	30.1336	29.6532	28.8008	35.1735
NM_001856	31.3553	0.000257217	0.566027	0.637793	0.599469	0.524841	0.631027	0.407982	0.692961	0.595286	0.589041	0.535079
NM_001294335	163.879	1.15992e-30	0.213561	0.440007	0.166277	0.0957727	0.275834	0.365359	0.369091	0.0979336	0.191371	0.192662
NM_001294336	125.53	9.82621e-23	0.534991	0.294341	0.582733	0.60795	0.392606	0.201038	0.413298	0.635484	0.430397	0.48262
NM_001281987	1.05773	0.999293	1.5784e-06	6.71747e-06	1.16304e-06	0.00100823	1.90367e-06	7.51415e-09	5.27539e-07	4.84683e-07	6.35177e-09	4.50138e-06
NM_001281988	127.09	4.70075e-23	2.47917	2.27079	1.59113	1.62612	1.51864	1.60132	2.44737	2.0928	2.58672	2.55335
NM_144569	28.8614	0.000683865	0.143795	0.116554	0.126445	0.0414358	0.0611024	0.0852757	0.067621	0.148242	0.099894	0.0786514
NM_001195100	1918.98	0	20.243	16.2665	17.125	11.9519	17.6149	18.3167	19.3546	20.3582	27.9853	25.0829
NM_001195101	888.278	0	26.746	20.7114	20.1	25.7345	31.8119	29.1119	25.1116	26.6704	28.6676	28.1097
NM_080391	2421.87	0	33.5089	42.6068	41.5489	38.2799	26.8795	28.2985	33.6752	29.4404	24.8751	27.5131
NM_001271878	243.434	0	2.68772	4.73498	3.50791	3.49857	3.94215	2.13335	2.48433	2.76908	3.15025	2.93158
NM_006559	40.5108	6.13863e-06	54.7364	54.9571	57.2486	54.1662	54.4151	56.0084	56.4509	53.2903	55.9023	54.3404
NR_073498	109.78	1.62986e-19	5.02883	5.60903	4.67717	4.76675	6.28728	4.30518	4.62062	5.73966	4.80281	5.42381
NR_073499	79.568	1.96909e-13	3.01713	3.4955	2.54376	3.61874	3.54005	3.20051	2.54897	2.78181	3.59389	3.51608
NM_018056	122.733	3.68156e-22	9.9806	9.71022	10.1034	9.98232	7.97606	7.62642	9.84514	9.57792	7.77511	7.83894
NM_012316	191.807	1.72313e-36	14.744	15.24	14.6049	15.216	12.978	15.2777	14.9449	15.6088	15.623	16.2735
NM_175852	83.5773	3.13679e-14	32.7846	33.5247	30.9252	32.3366	31.1462	31.2768	31.4281	32.1588	32.9617	33.9427
NM_001301011	33.7825	9.75111e-05	0.817198	0.886421	0.42747	0.542544	0.54734	0.434863	0.6673	0.661277	0.766101	0.775521
NM_024296	55.0466	1.19328e-08	1.36254	1.6454	1.7534	1.81233	1.9361	0.95053	1.50069	1.64146	0.963542	1.01569
NM_001160042	108.48	2.99753e-19	0.704009	0.560905	0.434937	1.02777	0.827968	0.429915	0.549092	0.292211	0.335223	0.698577
NM_018134	156.174	4.627e-29	0.895791	1.55837	0.709924	0.444319	0.513014	0.698862	0.54968	0.59645	1.32633	0.675132
NM_001099434	25.3997	0.00255941	0.491739	0.556553	0.229054	0.310358	0.560701	0.250679	0.439417	0.395789	0.450139	0.51017
NM_019118	12.4492	0.189156	4.0752	4.12776	3.74423	4.06291	4.17733	3.40502	3.85017	3.42236	3.66351	3.55264
NM_003757	183.061	1.1627e-34	145.258	147.67	147.55	144.042	159.342	146.195	152.191	148.476	160.752	156.725
NR_026850	30.8121	0.000318824	0.839521	0.81179	0.650016	0.886902	0.603305	0.505458	0.949412	0.778157	0.798386	0.693391
NM_032648	12.5639	0.183351	0.204084	0.181233	0.215477	0.117908	0.289463	0.186174	0.292804	0.180159	0.211729	0.386285
NM_005356	6.43948	0.695254	0.00741356	0.01463	0.00978426	0.00917809	0	5.04736e-18	0.00312835	0.00981668	0.00961406	0
NM_001042771	7.55693	0.579337	0.0110902	0.0218854	0.0146366	0.0137298	0	0.0169346	0.00467981	0.0146851	0.014382	0
NM_004964	102.818	4.22938e-18	50.0031	50.8021	50.6945	49.3789	49.3282	45.2319	53.721	51.2248	51.6277	50.1488
NM_023009	260.841	0	25.3287	22.6932	23.1725	21.8484	20.3134	18.8477	24.4832	24.6988	18.3033	18.7182
NR_052852	129.975	1.20014e-23	9.32805	8.63511	11.8195	10.692	12.2812	8.21175	10.8075	9.33999	11.7842	10.0971
NM_001167676	26.6429	0.00160213	2.06548	2.67146	1.69453	1.79688	2.79762	2.31708	1.90807	2.21758	2.17181	2.83366
NM_052841	84.4285	2.12166e-14	2.70031	3.17678	2.11479	2.86544	4.13862	2.72049	2.87997	2.68499	3.83532	3.67629
NM_001143888	208.142	6.48948e-40	3.04447	2.28352	3.68868	3.40639	2.62489	3.22795	2.54105	3.09504	2.05363	2.0741
NM_001143889	57.5759	3.91984e-09	0.955543	0.67094	1.01208	1.10343	1.03504	0.651463	0.851535	0.932288	0.779859	0.624992
NM_001143890	78.0627	3.9162e-13	0.799222	0.658531	0.516733	0.948488	1.13612	0.74416	0.751286	0.786364	0.523269	0.556974
NM_001300958	359.768	0	2.61689	3.02124	1.77955	2.83349	3.58078	3.12861	2.65671	3.14958	3.59939	3.97317
NM_018045	125.492	1.00043e-22	15.9086	13.7693	14.5195	14.0392	12.938	12.8726	15.5179	13.6317	14.3063	15.2543
NR_125352	140.364	8.6767e-26	1.37849	1.4003	1.04321	0.98663	2.15061	1.33149	1.18448	1.77278	1.46069	1.43676
NM_001040441	187.939	1.11081e-35	2.30031	2.02614	2.23048	2.265	2.60639	2.90695	2.06988	2.22282	2.88711	2.89039
NM_001291496	393.716	0	0.251088	0.539677	0.340569	0.350931	0.72595	0.989301	0.382035	0.206489	0.414882	0.528316
NR_111980	37.7826	1.90679e-05	0.0208841	0.000158635	0.000165566	1.39436e-05	0.000664605	0.000273857	0.000101564	0.0160612	0.000250643	0.000210681
NM_178547	8.62991	0.472113	10.5056	10.4736	9.84363	9.5716	10.4756	10.2558	10.7316	10.8157	9.4129	10.4002
NM_001135255	92.006	6.43915e-16	1.88787	1.34107	1.82691	1.74503	1.63756	1.76444	1.65555	1.88716	2.06084	1.95054
NM_005610	147.077	3.55345e-27	5.26214	6.02331	4.64127	4.78187	4.73922	4.72267	5.45187	5.28001	4.75888	4.91112
NM_001135256	124.204	1.83836e-22	0.667072	0.652316	0.876119	0.967076	0.826422	0.650833	0.590452	0.496055	0.850847	0.792569
NM_001161708	556.693	0	1.11945	1.5638	1.62101	0.847436	2.09232	2.29068	0.548766	1.53484	0.408335	1.12846
NM_030786	259.883	0	1.2483	0.80309	1.25245	1.73447	2.11945	2.08507	1.8557	0.872498	1.59245	1.40184
NM_020888	462.233	0	13.8847	15.1419	12.4299	12.0485	10.2367	10.9395	13.6961	13.0873	11.6537	11.7444
NM_001198972	99.6959	1.8129e-17	4.28439	4.21639	4.28993	4.31176	4.69185	4.91656	5.0265	4.44391	5.34727	5.12192
NM_001198973	442.019	0	0.277907	0.329775	0.42019	0.310803	1.79646	0.383702	0.273292	0.190772	0.255952	0.183769
NM_003680	1193.89	0	56.6566	58.4861	53.1766	56.6449	53.5856	53.3892	59.5109	59.4752	71.2408	71.1203
NM_001256121	400.084	0	1.61162	2.8936	1.59677	1.68969	1.62143	3.08167	1.99055	2.62227	2.85168	2.94152
NM_022753	139.979	1.04212e-25	3.27464	2.45202	2.80088	3.1748	3.35383	2.48926	3.11382	2.18829	2.44477	2.48807
NM_001171940	24.0542	0.00421648	1.37095e-08	0.0421485	0.00520212	2.3183e-06	2.69772e-05	0.0153774	0.013913	0.0413422	5.74081e-13	0.0307347
NM_001171941	35.5208	4.82076e-05	0.000280592	0.0403037	0.0135469	0.0295217	0.000341009	0.0187987	0.000278754	3.01111e-10	0.0389683	0.000144364
NM_153756	41.5566	3.96023e-06	0.049679	0.000675612	0.0124262	0.0203037	0.0603758	1.98295e-08	0.0493535	5.33117e-08	1.68323e-12	0.0255596
NM_002143	5.0593	0.829108	0.083287	0.0684602	0.0488374	0.0572798	0.118125	0.0759526	0.0819783	0.0367494	0.0600013	0.0597108
NM_033504	51.3569	5.97962e-08	41.8698	40.9641	45.5867	43.2651	45.2386	39.6651	44.6056	45.5123	43.5367	41.4828
NM_001127361	99.7122	1.7992e-17	1.62212	1.36756	2.66402	1.87576	1.97487	1.98936	2.25536	2.05982	1.60008	1.65784
NM_001300826	136	6.89773e-25	7.30893	6.37976	6.10754	6.96501	7.274	7.66009	5.57022	5.48104	7.28172	7.42515
NM_153341	92.5544	4.99553e-16	2.5938	4.20795	3.51237	3.16781	3.96888	3.49922	2.84693	3.37721	3.76635	3.29035
NM_001199199	42.5316	2.62704e-06	6.9009	6.29253	6.00272	6.37522	6.60066	6.14101	6.68591	6.95892	6.32146	7.18574
NM_013411	71.9321	6.35682e-12	5.09307	4.53244	4.32365	4.59132	4.7538	4.42523	5.72781	5.01359	4.73596	5.22673
NR_037591	204.125	4.52094e-39	6.26738	7.51261	7.82492	6.41694	6.65103	6.26665	5.90353	5.86856	8.37427	6.82114
NM_001625	182.231	1.73294e-34	4.4105	3.10903	2.93983	3.70592	3.13004	3.42944	4.96906	4.28217	3.2119	4.32673
NR_037592	100.085	1.51269e-17	5.8382	6.17911	6.56631	5.82414	4.98324	5.50094	5.20237	5.30885	6.95431	6.20141
NM_001293562	248.155	0	2.51935	1.84371	1.42454	0.948354	1.51315	1.52596	2.60027	2.16018	1.43989	0.786213
NM_052998	249.473	0	0.0676669	0.0665721	0.749982	0.410148	0.110713	0.0687831	0.304566	0.0647115	0.278272	0.580141
NM_001301823	196.911	1.47059e-37	1.57704	0.363905	0.694839	0.938884	0.944828	0.606767	1.37135	1.64528	1.3461	1.45065
NM_001301824	236.379	1.4013e-45	0.326034	1.16203	1.28876	1.22213	1.04369	0.616288	0.181837	1.32887	1.26045	0.562623
NM_001301825	256.015	0	1.12596	0.844	1.99148	1.99115	0.611881	0.836648	1.70949	1.00768	0.430748	1.10104
NM_001301826	170.171	5.68517e-32	0.175608	0.11809	0.0280038	0.241929	0.586463	0.887576	0.0327384	0.399754	0.0598155	0.0485311
NR_126031	97.2153	5.74817e-17	0.494962	0.145444	0.0013787	0.16067	0.204739	0.0183767	0.118532	0.190416	0.412302	0.459557
NM_018207	162.582	2.15884e-30	2.52452	2.31052	1.89943	1.97879	1.50815	1.67742	2.74361	2.71284	2.17818	2.38175
NM_152493	140.41	8.48823e-26	6.14963	5.86332	5.42735	5.70286	4.6923	4.6186	5.87387	5.74476	4.41515	4.40993
NM_001080438	8.71688	0.463809	0	0.0188182	0	0.0314815	0.0360673	0.0173981	0.0482872	0.016836	0.0494655	0.0164085
NM_004427	1393.66	0	92.9759	86.8343	94.3009	88.4453	101.171	96.0413	92.0914	85.2502	73.7795	71.392
NM_198040	101.661	7.25594e-18	0.70036	0.876481	0.538065	0.669365	0.452469	0.461635	0.663798	0.978762	0.804684	0.938749
NR_037400	6.39912	0.699402	0	0	0	0	0	0.177982	0	0	0.168677	0
NR_125978	13.1761	0.154797	0.0398173	0.0392878	0.1051	0.0985886	0.11295	0.0726459	0	0	0	0.0685137
NM_145238	10.3801	0.320598	0.97136	1.13188	0.997096	1.18347	1.04095	1.12663	0.979836	1.06573	1.11172	1.07051
NM_001281956	0.678767	0.999888	0	0	0	0	0	0	0	0.000134753	0.000131971	0
NM_052896	5.65467	0.77392	0	0	0	0	0	0	0	0.00117223	0.00114804	0
NM_032884	4.63955	0.86453	0	0	0	0	0	0.00833641	0	0	0	0
NM_001134734	2.51001e-07	1	0	0	0	0	0	3.20536e-10	0	0	0	0
NM_005268	7.99498	0.534652	0.0143989	0.0426222	0.0126689	0.035652	0.0408453	0.0131352	0.012152	0.0127108	0.0124485	0
NM_153212	12.7917	0.17226	0.00686988	0.0203356	0.00604448	0.01134	0.0389756	0.012534	0.0115957	0.00606451	0	0.00591051
NM_024009	1940.24	0	1.7995	3.1367	5.04115	4.44895	8.25565	7.99401	1.55914	1.62968	1.66553	1.76097
NM_001005752	381.266	0	1.38988	1.04636	1.34395	1.57628	2.89924	1.79036	0.374503	0.383412	1.11135	0.804229
NM_002060	7.54297	0.580776	0	0	0.0105834	0.00992775	0.0113739	0.021946	0.0101516	0	0.0103993	0
NM_001164824	106.768	6.6797e-19	0.340031	0.266753	0.126472	0.176069	0.317108	0.210263	0.289688	0.425236	0.337365	0.395824
NM_001164825	163.65	1.29437e-30	2.95648	3.48601	3.37878	3.27647	4.66175	3.77065	3.77516	3.51034	3.75684	3.29287
NM_138428	142.721	2.8286e-26	4.89241	4.95101	5.53527	5.13446	5.14848	5.77171	4.24337	4.26704	4.90962	5.22141
NM_001080418	6.19891	0.719857	0	0	0	0.00417604	0	0	0	0	0.00437441	0
NR_037869	12.7766	0.172978	0.723758	0.673327	0.564024	0.554681	0.48883	0.499897	0.575915	0.483747	0.589968	0.435881
NM_001195156	30.2519	0.000397444	20.5862	20.1251	20.2656	19.7412	17.8102	17.9522	20.4	19.9603	18.5089	18.1106
NM_007167	97.2371	5.69014e-17	3.89147	4.05304	3.68088	3.56866	3.71551	4.01014	3.95323	3.95089	4.46286	4.84584
NM_001289088	34.0314	8.81965e-05	0.0567407	0.054978	0.0590055	0.0267219	0.104031	0.0352523	0.0986203	0.0539237	0.108925	0.0323877
NM_001289089	135.169	1.02305e-24	0.801307	0.54299	0.778002	1.4969	1.03796	1.0238	0.905674	0.955545	0.806957	0.893051
NM_001289090	86.856	6.94378e-15	0.980571	0.900341	0.910985	0.522555	0.59459	0.605001	0.74184	0.877727	0.757815	0.526464
NM_001289091	75.1445	1.47983e-12	0.876036	1.09218	1.10785	1.13679	0.774515	1.2167	0.830564	0.742855	1.00158	1.23011
NM_024772	39.0049	1.14974e-05	1.73512	1.59322	1.61202	1.19096	1.31398	1.43908	1.54691	1.55315	1.34085	1.50575
NM_005066	746.987	0	100.105	119.096	105.378	102.061	108.758	108.637	98.4901	94.7528	96.5901	101.431
NM_005095	98.4108	3.29697e-17	9.52927	9.31998	9.49131	9.25094	8.33002	10.3293	9.33242	9.04501	8.9138	9.51614
NM_024874	109.764	1.64267e-19	16.0722	14.2142	16.2424	16.0894	14.9942	15.5605	15.2272	15.7307	14.1791	14.2115
NM_001014839	362.691	0	6.34374	6.14521	3.42207	5.29877	5.34292	6.06208	5.71204	5.73593	6.64498	4.06105
NM_001014841	151.898	3.56587e-28	1.92216	2.79987	3.12316	2.59375	2.19346	2.02168	2.08807	1.77726	2.36175	2.93661
NM_014284	97.9657	4.05533e-17	6.44709	6.96661	7.00764	6.47306	6.99907	5.91579	6.18341	6.04555	6.84007	7.87332
NM_178548	57.3825	4.26906e-09	2.32841	2.77278	1.88382	1.73766	2.46317	2.43332	2.47704	1.96094	1.98217	1.96487
NM_001199779	245.738	0	2.45038	2.02243	3.28256	3.11576	3.48988	1.94273	2.52802	2.32064	3.01621	3.15381
NM_001199780	0.913187	0.999613	0.00406577	0.00489785	0.00771068	0.00465475	0.00790043	0.00404002	0.0058374	0.00372265	0.00582482	0.00393697
NM_002794	102.482	4.94696e-18	29.1224	30.8997	28.886	28.0218	30.0955	29.5334	30.2903	30.1742	31.176	31.5725
NM_152374	37.9618	1.77083e-05	10.1808	10.6491	10.2273	10.7297	10.9848	10.5249	9.33294	10.0674	9.66416	10.4411
NM_001190481	150.401	7.285e-28	0.88604	0.839822	0.883341	0.767716	0.673193	0.979168	1.02996	0.95017	0.667772	0.506756
NM_022111	592.187	0	5.64661	5.4125	5.28161	5.85673	3.49537	4.03791	5.44087	5.97376	4.45089	5.1513
NM_017629	166.856	2.78559e-31	2.80774	2.76767	3.22902	3.14757	3.30818	3.4941	2.44423	2.59324	2.609	2.58921
NM_012199	182.241	1.72481e-34	4.5841	4.33006	4.32028	4.50267	3.32556	4.38887	3.85115	3.92002	3.55941	3.65886
NM_024852	44.5592	1.11304e-06	2.69852	2.57693	2.40316	2.45268	2.49506	2.93032	2.20318	2.5946	2.76258	3.00972
NM_177422	86.0654	9.9933e-15	0.0279501	0.199411	0.0340808	0.151253	0.0546542	0.114996	0.035442	0.0299929	0.0399818	0.0121317
NM_014466	15.2104	0.0853159	0.0258588	0.0127575	0	0	0.0489024	0.0353842	0.0545591	0.0114137	0.0111781	0.0222476
NM_017825	381.991	0	35.248	36.8285	39.3069	35.6147	37.5842	34.8597	32.7858	29.6288	29.8951	27.7547
NM_001294347	158.608	1.44553e-29	0.171477	0.32804	0.104326	0.110144	0.242232	0.132295	0.0583097	0.192302	0.0143216	0.0375915
NM_005202	107.993	3.7654e-19	0.238503	0.0645843	0.326844	0.252087	0.15613	0.185976	0.332142	0.224105	0.413968	0.356046
NM_001270894	127.998	3.05905e-23	2.91001	2.59581	2.54664	1.99596	3.77604	2.48047	1.98872	1.87943	3.55322	1.74357
NM_001270895	25.3293	0.00262773	0.62559	0.563193	0.615811	0.434361	0.930187	0.417164	0.506979	0.656246	0.429017	0.505207
NM_001270896	101.65	7.29436e-18	3.45217	4.76758	3.73488	2.89803	3.1909	3.70768	4.54104	3.92609	4.14551	2.6584
NM_001270897	80.8981	1.07151e-13	0.183576	0.0248337	0.0242076	0.0580125	0.495854	0.0443157	0.0327534	0.0493752	0.0324645	0.0236807
NM_014408	13.5593	0.138887	31.9424	32.0063	33.7522	32.5098	32.6977	32.2867	31.8511	31.0515	31.0884	32.6198
NR_073097	52.5243	3.5971e-08	0.00485621	0.00423465	0.0088229	0.0690788	0.0395588	0.0770542	0.0075838	0.00978963	0.0141371	0.222233
NR_073098	75.2364	1.41925e-12	0.32675	2.40813e-06	8.27029e-06	5.6199e-06	4.01215e-06	3.57081e-06	3.03681e-06	6.36129e-06	6.22676e-06	6.3689e-06
NM_001286365	874.852	0	19.8632	25.2158	23.4009	24.6796	25.7225	23.8003	19.31	17.7554	17.4388	18.9324
NM_001286366	371.468	0	27.428	30.0315	30.5663	29.3911	33.4306	33.9904	28.7886	27.2777	27.2377	27.1731
NM_018067	332.006	0	8.76206	12.6818	12.3934	11.0569	13.9259	12.1359	10.6787	10.4986	11.7375	10.2172
NM_005119	222.751	5.52112e-43	43.8116	42.1168	44.3435	45.8627	45.0157	47.4941	42.7274	44.9762	40.6637	41.9476
NM_001162530	99.6259	1.87293e-17	0.409698	0.171331	0.26804	0.35115	0.0147538	0.10095	0.267905	0.192567	0.146068	0.328589
NM_024676	61.9846	5.54808e-10	3.79385	3.73911	2.84753	3.51886	3.33252	2.70771	3.94485	3.77676	3.30235	3.18886
NM_001304762	26.2781	0.00183951	0.00724706	0.0387157	0.00688736	0.159229	0.0217234	0.0126625	0.0086882	0.0116552	0.0184718	5.33934e-08
NM_018166	35.1486	5.60928e-05	2.33615	1.65602	1.33667	2.03128	1.87396	1.41547	2.41282	1.84433	1.87915	1.95702
NR_130899	80.8905	1.07524e-13	0.315134	0.63597	0.628855	0.567008	0.139034	0.289231	0.499704	0.259738	0.159747	2.72716e-06
NM_001282546	661.869	0	7.08715	8.48384	6.55071	4.99596	4.93628	3.87561	7.18455	7.12314	7.53357	7.90388
NM_001282547	1212.77	0	18.5259	19.5502	16.0403	16.3173	11.8532	10.3163	19.3074	17.5571	18.6543	18.6258
NM_032017	1015.6	0	24.3726	21.3391	18.0641	18.4066	14.544	17.0507	20.677	20.9931	24.7488	21.9559
NM_032881	104.334	2.08403e-18	25.4878	24.692	22.6477	21.6789	19.8614	18.3934	24.388	21.961	21.5077	20.6247
NM_145047	14.5943	0.1027	2.37948	1.9005	1.97362	1.9803	1.97982	1.87448	2.31917	2.17603	2.39832	2.2385
NM_206837	68.9757	2.41711e-11	0.251191	0.643357	0.505838	1.29311	1.39746	0.664816	0.841213	0.93524	0.527904	0.528344
NM_031280	41.9576	3.34568e-06	55.9839	54.1023	56.2842	54.1989	61.5394	54.446	55.2846	55.3284	58.0145	56.1152
NM_000760	0.00725759	1	0	0	8.0018e-06	0	0	0	0	0	0	0
NM_156039	0.00229652	1	0	0	2.47324e-06	0	0	0	0	0	0	0
NM_172313	4.5577	0.871037	0	0	0.00573116	0	0	0	0	0	0	0
NR_038842	35.9491	4.04802e-05	1.50396	1.65934	1.45559	1.60238	1.82287	1.45928	1.6039	1.41213	0.945633	1.11749
NM_025079	446.463	0	4.82733	3.42351	4.92995	4.77867	7.22043	5.94367	3.56479	3.47508	3.67041	3.68349
NR_106790	4.57387	0.869762	0	0	0	0	0	0	0	0.287053	0	0
NM_001270875	128.127	2.87845e-23	5.36335	5.77122	6.31557	5.97021	7.19611	6.11363	5.25595	5.52397	5.68137	5.55555
NM_001270876	315.171	0	0.131079	0.0872808	4.67428e-05	0.203615	0.000129168	0.156729	2.83167e-05	9.74107e-05	0.234055	4.95163e-05
NM_022756	35.1004	5.72009e-05	0.394799	0.426087	0.349768	0.294448	0.437262	0.435184	0.385225	0.293207	0.265681	0.264369
NR_073090	81.7068	7.39794e-14	0.381522	0.327239	0.390555	0.306176	0.455543	0.608281	0.515884	0.357376	0.210887	0.346582
NR_073091	225.379	1.54143e-43	0.90303	0.905101	1.07368	1.3447	1.31836	1.73071	0.702414	1.24923	0.730153	1.00649
NR_073092	6.10441	0.729424	0.0187235	0.0354288	0.0185164	0.032461	0.0280461	0.0304103	0.0284076	0.0266937	0.0234285	0.0108908
NR_049844	7.06109	0.630759	0	0	0	0.26838	0	0.296637	0	0.287053	0	0
NM_024700	39.6466	8.80438e-06	5.38497	4.83261	5.44626	5.5949	5.86504	5.73563	5.47434	5.23989	5.67752	5.81764
NM_003462	11.4978	0.243123	0.331435	0.443304	0.447141	0.480227	0.438751	0.34938	0.466193	0.357598	0.509407	0.43723
NM_013285	94.1097	2.43009e-16	34.4235	37.2678	34.7686	32.8425	36.0213	33.8922	34.6662	34.1883	37.984	36.5557
NM_001303030	145.025	9.44489e-27	2.8595	3.69902	2.20276	1.94325	2.79401	3.00425	3.13701	3.14885	3.4554	3.43028
NM_001303031	241.648	0	3.45776	3.86726	2.07687	2.99011	2.33829	2.21281	3.92784	3.31775	3.92509	3.87774
NM_017850	243.364	0	1.48101	1.02948	2.27055	1.43679	0.841002	1.06018	1.22678	1.45833	1.78686	2.59046
NM_001256875	778.681	0	27.5677	28.6425	27.5422	27.9236	28.4732	26.1612	24.5985	25.6931	17.9443	19.4261
NM_018101	733.183	0	10.8503	11.4533	11.4042	10.6385	9.85444	8.86479	8.75439	6.63632	6.753	5.03689
NM_001099439	14.8129	0.0962063	0.141611	0.171167	0.118367	0.131487	0.160683	0.125954	0.215124	0.137511	0.156098	0.167523
NM_001031740	85.9225	1.06728e-14	3.37488	3.67735	3.65182	3.40364	2.92685	3.84319	3.27985	2.4037	2.7268	3.3256
NM_001113482	149.198	1.29315e-27	7.34866	8.52914	6.55277	7.15399	6.0236	5.65729	5.90078	6.68163	6.05777	6.45476
NM_152496	198.778	5.97428e-38	0.0982651	0.0862466	0.27161	0.360756	0.433417	0.150214	0.492176	0.955163	0.297756	0.333342
NM_024640	1141.38	0	28.7111	26.1695	20.2199	19.3329	19.8597	18.4177	31.6306	31.4695	30.4679	28.6919
NM_001142726	102.187	5.67844e-18	41.34	43.4378	42.7114	39.4872	48.6314	41.6648	42.951	39.0705	43.8564	40.7873
NM_198446	51.7879	4.95747e-08	1.38068	1.21828	1.015	1.53695	1.73344	1.67483	1.01137	1.80577	0.954308	1.21389
NM_005955	143.68	1.79157e-26	4.15564	3.97964	3.87814	4.03176	3.19816	4.329	3.66414	4.19346	4.41582	4.36702
NM_001297434	18.298	0.0318693	1.7777	1.6897	1.67114	1.69161	1.4696	1.5041	1.74391	1.78984	1.50567	1.54025
NM_005540	0.543433	0.999956	0.00161388	0.00242825	0.002932	0.0013239	0.00241147	0.00178496	0.00360293	0.00320071	0.00257056	0.0031145
NM_006802	68.1605	3.48976e-11	26.4107	27.8176	25.1381	25.4829	25.7472	24.3816	26.0343	25.8044	26.9372	27.8186
NM_001243878	488.134	0	3.80324	2.39424	3.29614	4.03211	8.05407	4.48576	2.69761	3.81365	4.57567	1.97979
NM_004468	865.447	0	19.0431	21.1427	23.1611	21.9447	25.6893	22.1675	17.4139	14.6776	12.2181	14.9151
NM_016037	102.437	5.05359e-18	17.7973	18.5749	17.4259	16.8726	16.7026	16.3049	18.8675	18.3238	19.871	20.1921
NM_002699	11.3432	0.252915	0	0.0065748	0	0.00549959	0	0.00607863	0	0	0.0172825	0.00573287
NM_001271851	399.979	0	3.57126	4.76168	7.30344	5.58928	7.67474	6.881	5.944	5.00594	7.41864	5.49032
NM_022157	279.433	0	25.6471	25.3877	24.5572	26.872	30.1301	31.9302	25.5351	26.629	28.229	28.9618
NR_037633	30.9391	0.000303233	0.0450866	2.52784e-05	0.0367209	0.0168772	0.0204114	0.0402792	0.0191112	0.0344392	0.0583686	0.0329314
NR_037634	25.7321	0.00225964	0.131747	0.204168	0.19453	0.222034	0.206507	0.113875	0.245156	0.138643	0.136854	0.17558
NR_037635	120.775	9.27266e-22	0.181382	0.387513	0.685603	0.494229	0.0911731	0.295531	0.473967	0.484573	0.242163	0.317738
NR_037636	7.3391	0.60186	0.00558903	0.0154854	0.0230718	0.0196418	0.00261064	0.00714347	0.0270418	0.00774318	0.00853148	0.00723421
NR_037637	6.71877	0.666373	0.000826635	0.0038922	0.0046652	0.00416521	0.000395853	0.0137088	0.00817173	0.0134149	0.0153793	0.0158898
NM_012333	44.635	1.07772e-06	8.86737	9.09496	8.91688	8.68763	9.21226	7.60495	9.26128	8.68924	7.93509	8.78408
NR_037632	192.237	1.40075e-36	0.0592634	0.0776427	0.0807374	0.260345	0.244388	0.549289	0.22474	0.323828	0.708454	0.379176
NM_030772	6.56884	0.68191	6.98148e-06	3.3374e-09	0.00574371	0.00391649	0.0016992	0.00156565	3.60165e-09	0.0110872	0.000903242	0.0118128
NM_001304746	40.5279	6.09489e-06	0.112145	0.0517093	0.111421	0.2987	0.0542046	0.0483812	0.123205	0.0575081	0.107255	0.116834
NM_017821	24.2844	0.00387362	3.82488	3.78093	3.76278	3.49242	3.2858	3.22107	3.91657	3.70069	3.2698	3.10143
NM_001136275	146.373	4.97077e-27	2.75219	1.73052	2.59576	2.84767	1.74251	1.66194	2.00908	1.76219	1.64773	2.46575
NM_024595	376.613	0	24.697	24.9784	20.3986	19.5095	18.4239	19.5816	24.3483	24.102	21.1186	21.6836
NM_001184979	110.589	1.11555e-19	164.46	160.469	163.116	154.126	180.514	155.712	158.478	158.344	170.261	168.38
NM_004552	116.344	7.4737e-21	1.22043	1.80731	1.09003	0.232524	1.36159	1.48277	1.35464	1.27917	0.0510016	1.12853
NM_012090	8213.78	0	20.4292	16.3997	19.5381	18.548	8.94837	13.7685	19.9436	22.0711	16.1421	16.0874
NM_015038	3769.34	0	12.0798	9.13589	11.1991	10.556	3.14303	6.74798	11.8345	12.9612	8.27797	8.10069
NM_181809	6.95021	0.642304	0.0173395	0.0292083	0.0305125	0.0251005	0.0327914	0.0496351	0.0310033	0.0244909	0.0389763	0.0257505
NR_003929	14.3004	0.112033	0.0147975	0.0252887	4.05243e-36	0.00751324	0.020988	0.0223434	0.0212736	0.0326568	0	0.0150822
NM_001135653	98.9859	2.5229e-17	32.3996	35.2666	34.4731	35.5699	37.2902	36.5934	34.6874	35.0515	37.2915	36.3988
NM_001135654	142.281	3.48735e-26	14.8181	15.543	14.8215	14.4805	16.639	15.5933	14.4884	15.0346	15.457	18.311
NM_003819	126.476	6.28442e-23	15.9127	16.9996	14.516	15.8135	17.7214	16.4005	15.4441	15.6304	18.3257	16.1882
NR_125979	7.74641	0.55989	0.170191	0.222727	0.220029	0.17335	0.279685	0.11642	0.181853	0.29261	0.110582	0.109266
NR_002983	13.3854	0.145927	0.142412	0.702592	0.375905	0	0.673301	0.519656	0.360568	0.251434	0.123122	0.245049
NM_014571	16.2517	0.0618087	0.165986	0.191855	0.183597	0.0978537	0.156951	0.108157	0.152092	0.125595	0.143503	0.106085
NM_032526	12.6475	0.179216	0	0	0.0310142	0	0.0333305	0.0160779	0	0	0	0
NM_001282396	39.6104	8.93813e-06	0	0.000250626	0.0138945	0.00031446	0.000600444	0.0325944	0	0.000112113	0	0.000218532
NM_001282397	18.2273	0.0326262	0	0.0083305	3.75372e-06	0.0104523	0.019958	0.00677801	0	0.0037265	0	0.00726375
NM_016257	11.8065	0.224437	0	7.28803e-05	0.00404042	9.14429e-05	0.000174605	0.00947825	0	3.26017e-05	0	6.35477e-05
NM_001195007	92.4205	5.31491e-16	2.83784	2.70706	1.86854	2.11329	2.78894	3.13269	1.68605	3.16272	2.95323	1.7671
NM_006112	589.015	0	2.69418	2.52255	1.53694	1.55834	1.16049	0.87343	2.71944	1.27914	1.72961	2.54452
NM_203456	38.2089	1.59894e-05	15.6252	15.2621	17.7666	15.9196	17.983	16.0129	17.7324	16.3353	17.6233	17.8063
NR_036543	166.636	3.09551e-31	1.90633	1.5585	1.74339	1.96468	2.25994	1.79192	1.6776	2.62646	2.54603	1.57336
NR_036544	409.23	0	0.676449	1.18809	1.87732	1.41854	1.90108	2.30987	1.25325	1.39647	1.20009	0.755496
NM_001720	10.6701	0.298999	0.839063	0.848594	0.857836	0.902155	0.719753	0.859353	0.904544	0.809435	0.721287	0.882425
NM_022120	12.6812	0.177568	0.021393	0.0211086	0.0188227	0.00882829	0.0707999	0.0097578	0.0361095	0.0283276	0.0369906	0.0644194
NM_017646	26.0985	0.00196854	8.67335	8.78418	8.19596	8.6038	8.25325	7.60272	8.64306	8.19883	9.05213	9.05552
NM_001033081	97.6142	4.7754e-17	0.000808094	0.0533473	0.000474004	0.0873827	0.000566006	0.0496925	0.0460171	0.0934529	0.000408313	0.108848
NM_001033082	35.1719	5.55626e-05	0.160691	0.0676485	0.0942565	0.0658643	0.112551	0.0812485	0.0801681	0.0704578	0.0811938	0.00772455
NM_005376	16.2008	0.062804	3.27404e-24	0.0330446	1.78728e-39	0	1.10366e-41	1.2914e-18	0	0.00844275	0.0100881	4.11386e-36
NM_001136493	88.6081	3.09589e-15	0.730062	0.516928	1.0049	0.352468	0.439191	0.536598	0.579493	0.540876	0.854943	0.961848
NM_001287808	64.7546	1.61027e-10	0.380579	0.451419	0.743548	0.259589	0.344531	0.217073	0.399055	0.302728	0.360398	0.664721
NM_001287809	69.4227	1.9759e-11	0.405202	0.513247	0.27985	0.428419	0.140961	0.15012	0.148313	0.287684	0.162492	0.175696
NM_032793	429.623	0	6.92917	6.78461	3.14917	4.30509	3.73181	3.71244	4.97227	5.5275	6.35709	6.40954
NR_109896	196.043	2.23539e-37	1.03663	0.454508	0.0538168	0.120203	0.308799	0.478221	0.56399	0.337931	0.757569	0.439346
NM_001105530	207.747	7.8545e-40	91.8308	87.01	92.4501	91.0074	95.7752	96.565	86.943	86.2371	91.3	87.6867
NM_006367	263.337	0	78.0131	82.4151	85.8213	79.4264	90.595	87.8628	85.4294	81.1738	81.1444	80.9768
NM_000310	13.2621	0.1511	32.5485	32.4413	32.8277	31.5623	31.352	31.3591	32.498	31.5002	32.2568	32.5391
NM_001142604	158.571	1.47124e-29	1.16059	1.01298	0.973986	1.27693	2.31584	1.00658	0.929133	1.61032	1.58587	0.871365
NM_012421	96.9735	6.43183e-17	6.11848	5.75682	6.08375	6.05208	4.74051	5.82358	5.48776	5.80077	5.37608	5.73136
NM_001008740	6.86391	0.651286	0.0789897	0.0779393	0	0.0434624	0.0497934	0.0480384	0.0222212	0.0697296	0.0455269	0.0679589
NM_005857	86.1275	9.71159e-15	29.6016	31.0571	28.8438	29.8449	28.7131	30.316	29.93	30.3324	32.6855	31.9329
NM_001852	19.0565	0.024717	4.76218	4.23645	4.39012	4.18639	4.39218	3.91674	4.54253	4.36816	4.03967	4.2691
NM_022733	276.945	0	8.53858	8.70624	6.83578	6.83645	5.70275	5.64956	8.67974	7.84773	6.99118	6.40172
NM_001198978	62.5352	4.34075e-10	1.40842	1.79741	1.53258	1.98849	1.58998	1.65341	1.0482	1.67987	1.49623	1.90277
NM_001198979	18.3014	0.0318332	0.267747	0.224381	0.291341	0.155303	0.302265	0.251082	0.199251	0.261826	0.22851	0.361719
NM_001198980	69.4057	1.99108e-11	1.04291	0.873912	1.13479	0.604836	1.17728	0.978039	0.776101	1.01978	0.88994	1.40909
NM_023070	294.369	0	2.97796	3.21324	1.95245	1.98213	1.39885	1.78771	2.62677	2.90869	3.70409	3.96711
NM_198494	43.1731	2.00345e-06	1.80736	2.12216	1.35168	1.35744	1.41845	1.40144	1.58634	1.6593	1.78131	1.85041
NM_022774	19.5849	0.0206541	7.51901	7.76857	7.78446	7.11213	7.4112	6.74604	6.98102	6.8799	7.11308	7.21571
NM_152373	38.4011	1.47673e-05	0.855967	0.881306	0.564844	0.491454	0.527852	0.729923	0.745953	0.862392	0.73198	0.93655
NM_014747	65.8023	1.00698e-10	0.545181	0.442062	0.586538	0.552427	0.492537	0.398854	0.368997	0.37882	0.375668	0.343658
NR_024567	39.2242	1.0496e-05	0.480787	0.512266	0.282305	0.362386	0.641206	0.407192	0.35676	0.384238	0.355674	0.350407
NM_001142587	379.299	0	10.4476	9.51262	9.81815	9.24686	10.3169	8.69539	6.30998	10.7657	13.5361	10.3392
NM_001142588	152.761	2.36173e-28	1.982	3.07256	1.89782	2.58838	1.49926	2.99062	2.20803	1.63994	2.23003	1.60244
NM_001142589	131.966	4.67357e-24	1.36736	1.11541	1.74791	1.23342	1.63157	0.838372	2.1482	1.42789	0.824741	1.079
NM_014223	379.603	0	12.083	11.2892	9.52755	11.1639	10.7441	11.3664	16.2524	11.9685	8.78616	12.7851
NM_001142590	27.747	0.00105127	0.11898	0.0860272	0.0786892	6.95947e-07	0.0560142	0.0553884	0.0514637	0.0533747	0.0961603	0.0767733
NM_004700	261.916	0	0.0971572	0.246082	0.0407937	0.337798	0.304479	0.400734	0.222775	0.0209759	0.0245515	0.0946241
NM_172163	159.001	1.19755e-29	0.0425593	0.0567369	0.306348	0.0164136	0.198443	0.116226	0.0189995	0.157524	0.184374	0.0677633
NM_133467	115.72	1.00208e-20	1.97976	2.17711	1.39618	1.18495	0.714502	0.772038	1.41574	1.60092	0.901528	1.02717
NM_001905	810.113	0	19.4826	20.8651	16.7836	17.1028	14.1144	16.5962	19.0631	18.8232	23.4984	23.5825
NR_125440	261.576	0	3.7019	4.32821	2.51646	3.6754	4.34004	3.46717	4.33849	4.03342	5.29046	4.76727
NM_001301237	456.944	0	9.1465	13.91	10.5309	9.41763	12.4269	8.69945	10.8931	12.3095	14.342	13.5048
NR_037868	63.5458	2.76487e-10	0.195989	0.274695	0.0984362	0.134069	0.0868033	0.165798	0.241682	0.256481	0.227155	0.244587
NM_001168247	69.693	1.74899e-11	0.00584946	0.131444	0.00181692	0.147494	0.0846625	0.0987113	0.17501	0.258427	0.109896	0.0944531
NM_001300859	11.1649	0.264577	0.0351053	0.00114957	2.07594e-05	0.00030097	0.00478874	0.0112144	0.00618275	9.20461e-05	0.00273797	0.00796228
NM_144990	93.8092	2.7933e-16	0.241742	0.00089546	0.0750884	0.00862837	0.00448168	0.0179559	0.00197398	0.00419644	7.59037e-06	0.0192701
NM_001031694	138.609	1.99826e-25	3.79405	3.68401	3.20479	3.73106	3.54387	2.94804	4.59364	2.67398	3.49443	3.27775
NM_001172218	219.23	3.03942e-42	1.63102	2.36192	1.30417	2.19334	1.28224	1.51041	1.0848	1.49301	1.98519	2.32773
NM_001172219	406.246	0	5.68528	5.69685	6.09789	4.18523	5.97168	8.1466	5.21078	8.08958	6.5606	5.40678
NM_001172220	248.414	0	4.5282	4.08116	4.66857	4.92114	5.3724	3.21951	5.42344	2.99658	4.10845	4.1925
NM_001172221	52.3479	3.88461e-08	3.22062	2.28187	2.82293	2.66195	2.77803	3.0386	3.14511	2.53456	2.8014	2.47423
NM_001172222	170.011	6.13745e-32	0.362277	0.782848	0.647256	0.918057	1.35149	0.422504	0.607241	0.589668	0.316844	0.640868
NM_012236	65.4036	1.20405e-10	0.758948	0.687065	0.564672	0.655575	0.615716	0.891974	0.752075	1.19038	0.683627	0.790566
NM_001291281	30.4604	0.000366181	0.775845	0.894459	0.912568	0.977358	0.795391	0.841859	1.06143	1.2328	1.08733	1.16637
NM_001302269	1786.24	0	0.198151	0.197425	5.21597	2.8405	5.5608	5.24052	0.175927	0.0487363	0.190078	0.655414
NM_001956	34717.3	0	6.62172	3.02614	94.0697	96.6716	75.4651	69.2811	3.68592	4.13679	3.01553	1.92224
NR_126098	2014.59	0	0.101057	0.666028	6.17706	7.86685	4.95168	4.88589	0.37104	0.352464	0.333735	1.3211
NM_001127714	692.917	0	2.2523	1.8535	2.00989	1.94407	0.894246	1.52229	1.8881	2.32529	1.37269	1.617
NM_024503	632.216	0	2.45837	1.61228	2.22688	2.17165	1.40164	1.56789	2.3903	2.41463	1.5925	1.45157
NR_038260	65.6426	1.08173e-10	0.382839	0.196857	0.492308	0.278568	0.098218	0.118103	0.265018	0.221576	0.277267	0.0866094
NR_038261	33.1102	0.000127777	3.51046	4.19452	3.85804	3.66499	3.20504	3.05805	3.54653	3.70098	3.01912	3.30489
NM_001198850	26.1531	0.00192839	1.17855	1.03586	1.08062	1.08436	1.0027	0.965208	1.06504	0.939608	1.1274	0.840851
NM_001198851	149.304	1.22942e-27	0.717793	0.62674	0.528098	0.917471	0.397134	0.604688	0.827768	0.946952	0.898475	0.525923
NM_001198852	108.777	2.60825e-19	6.57094	7.07085	7.16206	6.66583	8.16796	7.05489	6.48201	6.45967	6.39149	7.33471
NM_014947	249.102	0	5.9894	6.44173	6.48583	6.25936	4.28104	7.16885	6.16976	6.20852	6.36849	6.5934
NM_173642	25.7645	0.00223224	0.0941464	0.0765013	0.108822	0.103604	0.0715665	0.0572561	0.119962	0.114072	0.08299	0.0794108
NM_001146192	92.7135	4.64056e-16	0.318419	0.431663	0.654528	0.0732736	0.686316	0.502147	0.195546	0.613997	0.394059	0.494385
NM_032257	133.305	2.47676e-24	0.33934	0.22874	0.10565	0.551075	0.00418767	0.108378	0.454577	0.105725	0.262187	0.102354
NM_001287506	6.88999	0.648572	0.0172843	0.0074729	0.0403304	0.0148138	0.0299977	0.00986859	0.014118	0.0296846	0.00382493	0.0170896
NM_001287507	49.725	1.2134e-07	1.039	1.24769	1.01084	1.15735	1.29487	1.07661	0.853247	0.936382	1.50337	1.53799
NM_001077447	275.064	0	0.710374	1.60297	1.19108	1.05073	1.00781	0.892561	0.030992	1.31181	0.563638	1.19664
NM_001287508	128.852	2.04249e-23	0.0953133	0.114	0.172664	0.00901619	0.325891	0.0084738	0.0972749	0.0166904	0.386122	0.0917288
NM_001287509	44.2597	1.26409e-06	0.0147854	0.0344998	0.0214664	0.0204487	0.0290324	0.0207042	0.0266181	0.0184299	0.201043	0.0228741
NM_001287510	289.384	0	1.10997	1.18751	0.625073	0.298219	0.968891	0.407688	0.329574	0.180373	0.880191	0.304586
NM_001287511	41.7262	3.68776e-06	5.52419	6.43581	5.96225	5.05557	6.65888	4.97463	4.72606	5.01225	5.9204	4.81388
NM_024664	242.278	0	11.8675	10.1368	11.8988	11.6944	10.4633	12.1694	12.3371	11.3622	8.13245	8.9497
NM_001080850	19.212	0.0234498	0.0692753	0.0683542	0.0332466	0.0207912	0.0655045	0.0344704	0.0690952	0.111189	0.0544471	0.075856
NM_006347	60.3633	1.14103e-09	29.534	28.66	32.7877	28.0591	33.2533	28.5439	30.215	28.1815	33.2927	30.9909
NM_004559	151.905	3.55322e-28	118.703	120.973	117.333	114.584	122.683	121.629	118.819	119.337	130.076	127.989
NM_001123395	0.000118355	1	0	0	0	0	0	0	0	0	5.67992e-08	1.13047e-07
NM_001185117	0.000381402	1	0	0	0	0	0	0	0	0	1.8746e-07	3.73101e-07
NM_148960	9.75743	0.370477	0	0	0	0	0	0	0	0	0.00589957	0.0117419
NM_001146289	36.554	3.16047e-05	18.0849	16.5137	17.7283	16.831	17.358	16.6526	16.4497	16.429	16.2932	15.9667
NM_001243246	422.403	0	2.15318	3.83362	1.1132	1.98437	3.20823	2.65877	1.86477	2.51181	3.10734	3.13597
NM_022356	85.5915	1.24284e-14	37.0538	36.9111	38.0392	38.3899	38.9367	37.0125	39.1667	38.1005	36.12	34.1676
NM_024097	46.0971	5.77731e-07	7.11479	4.90294	6.75617	7.04652	6.40891	6.51504	6.18667	6.11092	7.10065	7.6873
NR_040733	196.657	1.66295e-37	0.214081	2.02349	0.296481	0.0688091	0.767343	0.444659	0.396319	0.744667	0.238731	0.283233
NM_001242750	13.9481	0.124182	0.0396957	0.117504	0.0174632	0.0327626	0.112605	0.0362121	0.0837534	0.0175211	0.102957	0.102457
NM_199342	28.9364	0.000664249	22.6251	22.8242	23.3564	22.1968	26.4305	23.8022	24.1581	22.3654	23.2656	21.9296
NM_001017922	42.0867	3.1688e-06	1.87555	2.14245	2.53573	2.02116	2.05798	2.37013	2.24787	2.03127	1.81771	1.94283
NM_018538	31.9784	0.000200848	1.97654	1.62223	1.48503	1.67872	1.6093	1.68749	1.59475	1.82086	2.06884	1.78114
NM_001242739	18.043	0.0346782	1.27604	1.21779	1.06939	1.17927	1.22446	1.53442	1.35051	1.2842	1.31041	0.991831
NM_015911	29.3333	0.00056924	1.64646	1.98425	1.68243	1.78897	2.32576	2.12301	1.7394	1.50141	2.00467	1.60486
NR_104171	13.8071	0.129356	0.049498	0.0325599	0.0871019	0.0953232	0.0468037	0.0301027	0.0278494	0.0436952	0.0641901	0.0283904
NM_006516	8912.47	0	284.098	275.489	241.994	237.484	231.782	224.937	315.029	307.305	310.27	297.343
NR_033967	4.22842	0.895745	0.381901	0.325438	0.305451	0.343874	0.377504	0.285025	0.366269	0.321818	0.390254	0.23898
NM_001101376	9.18648	0.420242	0.452854	0.111708	0.199222	0.218026	0.107051	0.206556	0.222943	0.199882	0.261009	0.194807
NM_001159936	99.0725	2.42327e-17	3.10512	3.93323	2.44913	2.60104	2.19914	2.17459	2.70317	2.16521	2.5664	3.63867
NM_006824	428.352	0	104.954	106.051	97.2746	93.5894	105.48	98.2642	104.592	101.088	119.408	114.525
NR_106791	9.8126	0.365869	0	0	0	0	0	0	0.269933	0.564695	0	0
NM_001167965	1.96606	0.991993	1.60883e-08	0.00199813	2.11981e-09	3.42745e-16	1.61815e-15	2.30311e-08	0.00156757	1.89426e-08	7.56503e-13	1.48927e-06
NM_001195831	5.52736	0.78613	0.114418	0.110169	0.104898	0.138239	0.102864	0.0867743	0.0937439	0.0928404	0.103278	0.131773
NM_152498	1.87311	0.993319	1.53126e-08	0.00190179	2.0176e-09	3.2622e-16	1.54014e-15	2.19206e-08	0.00149199	1.80293e-08	7.2003e-13	1.41747e-06
NM_144626	5.46042	0.792469	0.0764688	0.0754519	0.105728	0.0540968	0.0723063	0.0797233	0.0553167	0.0482172	0.113333	0.0751886
NM_001164829	6.64564	0.673958	0.0127587	0	0.0112258	0.0105303	0	0	0	0	0	0
NM_182517	0.592538	0.999937	0.00108283	0	0.000952735	0.000893709	0	0	0	0	0	0
NM_001253357	25.4837	0.00248024	0.000158883	0.0254836	0.0292166	0.036542	0.0453536	0.0504867	0.018683	0.0130282	0.00637963	0.0158717
NM_005424	17.2436	0.0450356	0.0439414	0.00888915	0.0101913	0.0127465	0.0158202	0.0176107	0.00651697	0.00454445	0.00222533	0.00553632
NM_005373	16.6607	0.0543026	0.0909953	0.0580964	0.0565147	0.0927734	0.161962	0.102541	0.0813132	0.0661522	0.087925	0.0874983
NM_001255	8657.71	0	68.9043	70.4721	87.0725	86.3626	133.184	121.026	60.3652	60.2503	47.3586	49.1543
NM_001256399	185.241	4.0718e-35	23.4514	20.6684	22.8393	22.0224	28.1057	26.9945	23.2478	21.3325	22.8202	24.2265
NM_001256401	201.446	1.64804e-38	3.33222	3.17622	1.35465	2.17457	4.54716	2.52158	2.50479	2.86294	3.31863	2.15174
NM_001256402	260.443	0	0.725459	2.94496	3.18623	2.69697	3.2612	2.45972	3.69543	3.25994	4.5866	3.48366
NM_022821	450.888	0	85.3854	84.8086	85.1975	81.8902	90.0811	90.191	82.1392	80.4166	74.1927	68.4549
NR_046117	105.408	1.26195e-18	8.68526	9.35128	7.25734	8.5911	10.8731	8.64148	8.04	8.86356	10.7026	9.76512
NR_106792	11.9993	0.213348	0	0	0	0.236806	0	0	0	0	0.49611	0.493701
NM_001001653	66.8662	6.24613e-11	0.978904	0.593529	0.507161	0.419515	0.530809	0.482639	0.607499	0.478459	0.977441	0.811268
NM_052877	184.826	4.97289e-35	4.59439	4.00978	5.40743	5.90171	4.63645	4.15525	3.38874	6.07328	3.11632	5.55281
NM_201542	92.5567	4.99012e-16	13.6229	16.0354	13.9276	13.1461	16.2921	15.5221	15.3251	13.6558	15.7219	14.0763
NM_015284	239.882	0	3.85475	3.80694	3.17395	3.76523	3.16534	3.34409	4.00467	4.1584	3.85989	3.89151
NR_106793	8.44636	0.489863	0.267267	0.263713	0.235155	0	0.252718	0	0.676682	0	0.231065	0.229943
NM_001190880	212.182	9.20289e-41	26.4863	29.0919	32.4291	25.4304	28.9585	21.8894	31.3436	27.966	27.6204	27.2236
NM_001243526	255.276	0	11.4386	11.3248	6.10385	9.03696	11.0327	8.73106	12.1268	11.0606	8.39154	10.6197
NM_031207	68.2338	3.37643e-11	30.5064	31.4998	30.8295	35.7008	30.0041	32.4723	32.2821	32.4833	29.3274	30.5984
NM_002840	427.353	0	22.9762	21.9561	23.2772	23.2016	18.2886	21.8128	22.6623	23.4828	23.3825	22.5757
NM_130440	1182.97	0	43.5673	43.1254	44.9941	44.607	33.3967	41.9415	44.5203	46.131	42.3858	42.32
NM_014663	156.435	4.08451e-29	12.0002	11.9583	10.647	11.1831	11.4385	12.4118	12.325	12.7921	13.1562	13.5067
NR_033827	18.8421	0.0265697	0.371202	0.680223	0.444621	0.315789	0.358401	0.360636	0.421695	0.364916	0.423326	0.310342
NM_001270459	122.095	4.97603e-22	0.188337	0.875067	0.605669	0.24985	0.428684	0.649127	0.37697	0.436422	0.881937	0.640707
NM_001270460	32.5763	0.000158235	0.266446	0.282209	0.28282	0.324583	0.367281	0.115821	0.1598	0.196624	0.198432	0.153709
NM_001270461	4.89436	0.843418	0.00418911	0.0158684	0.00895239	0.0117026	0.0222505	0.00768381	0.0338006	0.0233921	0.0148672	0.0106294
NM_001270462	0.122106	1	0.0003443	0.000353516	0.000200923	0.000505601	0.000774939	0.000109962	0.000416028	0.000564817	0.000200001	0.000108303
NM_001270463	2.77891	0.972419	0.00728113	0.00971686	0.00201709	0.00112208	0.000330323	0.00793747	0.006705	0.00148411	0.00089961	0.004104
NM_001270464	3.79301	0.9245	0.0033852	0.00813732	0.000648476	0.0031176	0.000232198	0.00123526	0.0137327	0.00814739	0.00141535	0.0020349
NM_001270465	63.3385	3.03317e-10	0.487842	0.134692	0.0829299	0.211986	0.140008	0.233019	0.284534	0.160092	0.0749078	0.0947474
NM_001270466	0.250145	0.999999	2.23502e-05	5.24567e-05	6.58935e-06	3.09063e-05	4.95728e-06	1.06153e-05	0.000366215	0.000842798	5.7398e-05	0.000122507
NM_006279	346.652	0	1.34958	3.83182	3.61909	2.29182	3.70998	2.14576	2.47427	2.32816	4.07636	3.57428
NM_174963	71.7808	6.80741e-12	0.395533	0.147987	0.171074	0.301631	0.0426117	0.200756	0.228147	0.27937	0.0823714	0.156907
NM_174964	365.942	0	1.14558	1.19346	2.00535	2.56011	1.81108	1.16373	3.20643	2.16639	0.819113	1.6158
NM_174965	1.3624	0.998045	0.00120066	0.00102897	0.000393168	0.000813969	0.000153193	0.000252615	0.00418095	0.00430841	0.000215275	0.00220346
NM_174966	27.6596	0.00108709	0.00902689	0.110012	0.0648907	0.0172681	0.128578	0.0219352	0.0381034	0.0277674	0.0505885	0.0499094
NM_174967	1.60292	0.996309	0.00127981	0.00546803	0.000812782	0.000522379	0.000386293	0.000545523	0.00220415	0.00398258	0.00235106	0.00646776
NM_174968	61.3796	7.26279e-10	0.453414	0.444437	0.291453	0.258635	0.0815813	0.351781	0.166344	0.287281	0.380748	0.327268
NM_174969	299.366	0	0.823878	0.875042	0.820658	1.87393	0.970925	1.03471	2.45241	2.23316	1.70076	1.15153
NM_174970	0.804748	0.999771	0.00045154	0.000393962	4.92064e-05	0.000279384	2.80441e-05	0.00012085	0.00172559	0.00300708	0.000429407	0.000836075
NM_174971	53.8203	2.04229e-08	0.276891	0.100614	0.0642861	0.171333	0.0194654	0.1672	0.104926	0.227437	0.161933	0.102507
NR_073016	292.148	0	1.76614	0.512445	0.998411	0.508788	0.453171	1.32513	0.278659	0.549343	1.10629	1.00666
NR_073017	121.21	7.55157e-22	1.37129	0.414411	0.357515	0.549726	0.58713	0.573314	0.383388	0.44315	0.562263	0.486693
NR_073018	71.2694	8.57973e-12	0.291423	0.246789	0.116867	0.386405	0.439009	0.195708	0.231887	0.454445	0.580437	0.434118
NR_073019	94.995	1.61173e-16	0.350033	0.0146906	0.0341196	0.0476911	0.0206179	0.0804901	0.0114113	0.034702	0.047939	0.0270628
NR_073020	115.611	1.05491e-20	0.362918	0.169321	0.127316	0.253597	0.02312	0.127517	0.443885	0.463875	0.101088	0.112489
NR_073021	77.5359	4.98029e-13	1.26687	0.687007	0.90139	0.949006	1.17198	0.765667	0.458219	0.929386	0.598911	1.08144
NR_073023	58.5947	2.49879e-09	0.223332	0.146083	0.201248	0.0821212	0.0440609	0.0881748	0.129248	0.333474	0.18951	0.345593
NR_125986	7.16633	0.619806	0	0	0	0.0353132	0.0404571	0	0	0.0377702	0.0369906	0
NM_001136215	26.2814	0.0018372	0.180781	0.0327587	0.121544	0.0385145	0.0624003	0.0191385	0.0784073	0.046228	0.102292	0.08791
NM_057090	1194.97	0	4.00172	1.64058	0.872131	2.44733	1.01012	0.697442	5.56439	5.05544	4.08351	2.87291
NM_057091	1309.2	0	2.12015	2.31891	2.72271	1.64596	0.792581	0.990884	6.70233	6.40985	2.31487	3.14632
NM_014652	50.1781	9.97289e-08	9.98536	10.7131	10.2137	10.7365	10.6009	10.8283	10.5575	11.0003	11.3387	11.763
NM_001039589	24.2756	0.00388624	0.165939	0.163173	0.116161	0.0699069	0.232173	0.246453	0.233367	0.183358	0.164194	0.291255
NM_001384	239.379	0	15.6705	18.9401	14.683	15.3749	17.9623	15.1816	15.5712	14.7244	19.0255	18.1337
NM_001039457	106.784	6.63169e-19	4.00247	4.44124	2.92453	3.11131	3.08869	3.04828	4.54118	2.9938	4.46973	4.86427
NM_001294333	240.347	0	2.1326	3.31892	1.38237	1.87423	3.87735	2.46629	2.45963	2.56634	3.12601	3.36245
NM_004047	65.0312	1.4227e-10	67.5477	65.0325	67.0417	63.72	71.1931	63.8568	69.4472	67.0149	70.0493	68.3151
NM_003780	220.128	1.96742e-42	11.8152	12.1779	13.2829	13.6096	12.4184	11.3159	12.2373	9.19048	9.44999	10.9577
NM_030587	198.653	6.34736e-38	24.2202	20.5922	23.6151	21.4628	24.4451	23.0639	19.6119	23.5759	26.7067	21.7915
NM_001005417	161.547	3.54288e-30	21.9447	24.6185	26.8729	23.926	29.3652	25.5834	27.6298	24.859	25.4357	26.0722
NM_152499	30.0241	0.000434597	4.01961	3.7158	4.74688	4.40871	4.82362	3.59376	4.60956	4.06708	4.09859	4.2855
NM_001024845	207.317	9.67127e-40	13.5372	13.5832	14.4088	14.9457	13.6138	14.3839	13.7717	13.988	16.9712	17.1887
NM_001261380	10.3438	0.323376	0.107167	0.0637703	0.0764411	0.0934772	0.141284	0.130399	0.124636	0.121812	0.138444	0.110476
NM_006934	18.9356	0.0257465	0.288839	0.21757	0.230102	0.2862	0.266004	0.40481	0.353893	0.297246	0.365189	0.282971
NM_201649	27.7177	0.00106313	1.00653	0.885265	0.779009	0.712595	0.983172	0.688113	0.906565	0.78305	0.844855	0.997517
NR_048548	195.847	2.45731e-37	0.269663	0.0719546	0.0736943	0.11288	0.44627	0.410484	0.140578	0.0798933	0.428284	0.081715
NR_048549	37.8602	1.84669e-05	1.94678	2.24539	1.96734	2.05553	2.11265	2.19648	1.95465	2.6273	1.79458	1.96934
NM_173484	30.8224	0.000317532	0.44909	0.270794	0.554284	0.514796	0.465929	0.432438	0.531668	0.517577	0.334335	0.40784
NM_001034023	86.3821	8.63755e-15	8.3914	10.3686	9.84913	11.2476	11.5374	10.0833	11.0633	10.9206	8.73292	10.0107
NM_001034024	64.1569	2.10402e-10	3.31946	2.39705	2.67456	1.97596	3.10827	1.94851	2.97459	2.30962	2.70282	2.76391
NM_019100	123.606	2.43805e-22	6.11423	5.95139	5.63691	5.38262	6.32504	5.54218	3.73822	4.29922	5.70063	4.77464
NM_001301698	427.374	0	1.08352	1.92518	2.98573	1.04752	0.491269	1.20097	1.30582	1.59723	0.568802	0.263045
NM_001301699	89.014	2.56697e-15	23.0856	22.7677	19.7388	20.4427	21.168	24.7151	21.8447	20.4357	24.3334	21.0994
NM_001301700	181.136	2.93367e-34	2.6434	1.94739	1.82123	3.11821	3.76213	3.74594	2.14312	4.34769	4.01818	2.91109
NM_001301701	318.686	0	9.04942	6.40526	10.6644	6.86073	12.6397	5.87763	10.8879	11.0009	8.34098	9.86126
NM_024066	166.655	3.0681e-31	8.50154	11.2045	10.8184	11.4206	10.572	8.55983	10.4223	8.28824	7.95963	9.01992
NR_110056	17.0101	0.048558	0.117533	0.309253	0.137882	0.25868	0.111135	0.250176	0.297577	0.311263	0.37258	0.0337065
NR_046817	14.0966	0.118931	0	0.0582482	0	0	0.0279099	0	0	0.0260563	0.051037	0.0761839
NM_018150	508.784	0	22.2717	24.1437	23.8846	23.2769	30.7188	27.7085	21.5972	21.5891	23.2562	22.4908
NM_001300746	52.0802	4.36517e-08	0.0605528	0.166435	0.00312644	0.03655	0.0179209	0.0183691	0.0470938	0.0389429	0.00315523	0.0056963
NM_001300747	510.061	0	0.202785	0.384149	1.04712	0.0868431	0.0849779	0.290018	0.111504	1.22929	0.686442	0.0132457
NM_001300748	60.2617	1.19367e-09	0.189026	0.142131	0.081671	0.0927721	0.0666327	0.234536	0.107027	0.213947	0.0413667	0.0123086
NM_024587	59.5098	1.66625e-09	3.27317	2.81481	2.99407	3.28854	2.88206	2.83759	3.68231	2.48183	2.43781	3.03878
NM_001145636	10.5057	0.311117	0.150526	0.114249	0.183379	0.124235	0.142332	0.084502	0.205213	0.112436	0.0800841	0.119543
NM_001297655	227.552	5.32493e-44	5.60215	7.87469	6.56686	6.02607	6.08669	6.05636	6.26229	5.02207	4.82915	4.41556
NM_006845	900.386	0	31.3022	27.4696	28.5503	29.2128	26.0044	26.8648	25.1005	28.4411	18.9216	20.4468
NM_001297656	46.4225	5.02655e-07	0.0834908	0.128831	0.129084	0.0313474	0.0831389	0.0217804	0.0269425	0.0243848	0.0198726	0.070583
NM_001297657	231.593	7.00649e-45	6.80138	5.03812	7.13221	7.77566	7.12829	5.40371	6.67522	6.04839	4.92836	5.29016
NM_001012	486.428	0	416.14	415.877	443.841	402.753	463.305	417.615	460.392	425.425	467.822	457.266
NR_000015	5.70931	0.768623	1.31827	2.08119	0.92791	1.08803	2.24373	0.962067	1.33508	1.62922	2.05148	1.36101
NR_000024	9.92052	0.356958	0.398173	0.392878	0.175167	0.164314	0.564748	0.181615	0	0	0.516359	0.342568
NR_001456	7.61162	0.573709	0	0	0	0.2268	0.519674	0.250679	0.231914	0.24258	0	0.23642
NR_001457	18.3581	0.0312388	0.565521	0.837001	0	0.233374	1.33684	0	0	0.249612	0.733379	0.72982
NM_153274	8.11511	0.522589	0.130318	0.174508	0.114661	0.184383	0.140828	0.161339	0.117838	0.0903889	0.128761	0.184196
NM_004073	1237.06	0	20.0774	17.388	8.34868	9.63391	10.9015	8.89046	13.1734	12.6616	11.8217	10.2284
NM_001013632	67.219	5.33026e-11	1.29998	1.24799	0.463142	0.447863	0.547365	0.703883	0.772634	0.876344	0.710317	0.902334
NM_001136537	114.627	1.6758e-20	1.17907	1.62874	0.327602	0.737533	0.633725	0.61139	0.796063	1.01893	1.07301	0.950344
NM_001166292	59.3648	1.77684e-09	5.52364e-07	0.0171965	0.0196698	0.0734195	1.0052e-05	4.88853e-07	0.0429642	0.0166624	0.0169922	0.0444915
NM_003738	81.1137	9.70753e-14	0.455054	0.388595	0.296078	0.253529	0.171124	0.207559	0.527125	0.474023	0.360647	0.291886
NM_001261418	121.588	6.32011e-22	0.168553	0.0230403	0.41276	0.230097	0.197787	0.385557	0.467742	0.26735	0.237572	0.00875636
NM_020365	36.8852	2.75896e-05	11.4229	9.38359	9.90473	9.30893	9.57785	9.78929	10.0001	10.1512	10.3275	10.4545
NM_001166588	112.484	4.58517e-20	9.1002	11.1958	10.097	10.3169	8.00649	8.0982	11.0432	10.5121	10.4052	10.9217
NM_024602	150.072	8.52161e-28	25.1302	25.2524	24.4578	24.7135	25.9794	24.6713	24.2723	24.235	21.3822	22.3472
NM_000374	141.529	4.98527e-26	55.2611	52.6599	56.427	53.8498	64.5035	55.5477	59.4369	55.0779	55.4351	54.1035
NR_036510	330.041	0	16.8348	17.9506	17.6005	16.166	10.6668	12.0576	18.0969	16.4956	18.2031	16.2217
NM_020883	12.5914	0.181983	0.0936074	0.0824667	0.117658	0.0965727	0.0790286	0.0518454	0.0902861	0.112146	0.0751475	0.0805353
NR_024270	1.42104	0.997691	0.239602	0.236416	0.190737	0.244838	0.237348	0.197758	0.221472	0.241729	0.23674	0.225775
NM_032756	12.3041	0.196701	0.140752	0.17093	0.0762101	0.116169	0.0819021	0.0888924	0.137064	0.181599	0.084245	0.167672
NM_001048171	147.004	3.68024e-27	1.33204	1.22782	0.84357	1.00967	0.556275	0.66838	1.31259	1.98815	0.793218	1.00893
NM_001048172	30.2262	0.000401474	0.0170619	0.0344108	0.00916461	0.106485	0.038363	0.117409	0.0242688	0.111299	0.0234965	0.036361
NM_001048173	87.6058	4.91514e-15	0.297738	0.0942727	0.0713386	0.142649	0.0657355	0.281821	0.159796	0.53159	0.184063	0.363384
NM_001048174	75.4136	1.30938e-12	1.11453	0.851901	1.29951	1.11074	1.5154	1.25464	1.42036	0.544603	1.51165	1.27623
NM_001128425	115.273	1.23689e-20	0.215843	0.563285	0.0840328	0.195944	0.356472	0.0947851	0.210042	0.247612	0.55782	0.543708
NM_001293190	144.301	1.33316e-26	0.0987312	0.498666	0.134465	0.773443	0.341084	0.297645	0.240026	0.47826	0.121079	0.121411
NM_001293191	152.894	2.2168e-28	0.0250428	0.321341	0.285095	0.400081	0.555802	0.186732	0.239208	0.0668787	0.831727	0.331707
NM_001293192	103.808	2.66418e-18	0.721044	0.41117	1.22999	0.31002	0.442293	0.958641	0.616415	0.556585	0.561947	0.749543
NM_001293195	89.5685	1.98713e-15	0.596272	0.436792	0.570195	0.507257	0.358513	0.0180799	0.538581	0.447742	0.419446	0.480461
NM_001293196	75.9565	1.02275e-12	0.138462	0.0241124	0.0962425	0.0345309	0.045602	0.392133	0.0615921	0.120514	0.115794	0.245147
NM_012222	78.8805	2.69592e-13	0.0449415	0.512144	0.215254	0.403888	0.225349	0.11974	0.265339	0.312806	0.465557	0.300492
NM_025077	123.679	2.35537e-22	8.14922	9.01175	7.6095	6.74352	7.07295	6.97657	6.5113	6.52673	6.64019	6.11471
NM_007170	68.8162	2.59732e-11	2.03603	1.706	1.94	1.84348	1.38632	1.62779	2.42092	2.11065	2.00583	2.02999
NR_033296	174.159	8.38347e-33	0.421061	0.224131	0.993235	1.17112	0.536559	0.579237	0.44315	1.25788	0.676771	0.895791
NR_033297	162.326	2.43929e-30	0.558921	0.493932	0.285146	0.445909	0.446263	0.321644	0.517607	0.106089	0.394127	1.17276
NR_033298	179.757	5.69499e-34	0.649916	1.05412	0.500918	0.102851	0.384685	0.50806	0.626749	0.588407	0.858676	0.212665
NM_015506	83.8887	2.71877e-14	3.62826	3.79617	3.87899	3.76862	2.84818	2.86645	3.23541	3.33586	2.73435	3.01556
NM_001202431	98.9194	2.60223e-17	7.6828	7.58196	4.80282	5.67226	6.70803	4.38921	6.1101	5.98014	6.41554	5.24129
NM_002574	131.647	5.43561e-24	1.4429	1.68745	1.07992	0.90507	1.29455	0.47488	0.962617	1.51435	2.38376	1.2665
NM_181696	35.282	5.313e-05	0.819623	1.2954	1.13041	1.00279	1.10942	1.37501	1.12486	1.52396	0.81469	1.52448
NM_181697	1403.86	0	276.907	287.738	281.098	260.684	303.096	275.302	296.072	287.966	346.034	342.196
NM_001202413	238.673	0	9.2757	3.88868	9.31443	7.9602	9.28747	7.7967	7.2254	8.4803	8.03618	8.2053
NM_001202414	153.124	1.98642e-28	13.577	18.1453	14.9148	13.0985	14.6478	13.3426	11.413	13.7051	14.1563	13.3405
NM_006066	90.2307	1.46343e-15	7.02131	7.44811	6.68176	8.14819	7.05623	7.81317	10.0656	7.46623	7.86299	7.67912
NM_153326	268.583	0	4.59342	1.56499	3.94844	4.85676	4.26507	4.45644	6.47035	4.46622	4.34193	4.58894
NM_001195193	6.49822	0.689202	0.100632	0.0858949	0.11614	0.114928	0.0900424	0.0903564	0.0877291	0.15701	0.101738	0.114994
NM_002482	72.7002	4.48883e-12	12.6563	11.7197	13.7193	14.307	12.6364	12.6021	12.9274	12.7278	12.1534	12.499
NM_152298	160.583	5.62007e-30	28.427	31.77	27.9585	28.0452	28.0124	24.4043	30.8378	29.293	29.8061	29.1508
NM_001114938	80.7016	1.17236e-13	0.219348	0.253011	0.393352	0.497076	0.516346	0.186007	0.140795	0.130907	0.184295	0.236561
NM_001190182	100.657	1.15892e-17	0.401129	0.46269	0.0651997	0.0618973	0.406859	0.340157	0.257477	0.239394	0.337027	0.432604
NM_021639	157.589	2.35215e-29	25.8887	23.5153	23.412	24.1456	22.1845	23.2215	26.5446	26.2218	24.363	24.5501
NR_026768	20.1862	0.0167977	0.129208	0.212484	0.246316	0.159962	0.285075	0.216093	0.0545229	0.0380203	0.186178	0.166747
NM_016486	90.7408	1.15607e-15	21.8844	21.0045	21.8107	20.8206	19.4264	18.4757	20.7193	20.2671	18.2549	17.4475
NM_001145349	40.7152	5.63568e-06	0.261041	0.13023	0.167123	0.279115	0.415081	0.222812	0.197468	0.254278	0.459425	0.252926
NM_005897	53.6205	2.22878e-08	2.75778	2.49589	2.92614	2.62104	1.94859	2.47644	2.34733	2.52499	2.28987	2.18918
NM_015112	110.593	1.11365e-19	21.6016	21.3211	19.7422	22.0747	20.8759	20.9435	21.8924	22.7432	21.7946	22.581
NM_001114172	203.738	5.44913e-39	0.146394	0.25215	0.109822	0.263247	0.318404	0.247737	0.0546706	0.0339599	0.273575	0.0507411
NM_001303427	66.6339	6.93294e-11	0.0718089	0.0724737	0.137984	0.0977857	0.0739224	0.0209022	0.117139	0.0394242	0.0145415	0.0487311
NM_001303428	156.472	4.01202e-29	0.217787	0.251147	0.507255	0.199351	0.25998	0.0842668	0.252512	0.156852	0.080649	0.234374
NM_001303429	507.109	0	0.371152	0.392149	0.345593	0.670394	0.542425	1.47893	0.333106	0.35656	0.510435	0.283395
NM_003629	123.385	2.70594e-22	0.484188	0.381935	0.580842	0.438359	0.679134	0.634687	0.393033	0.624056	0.286213	0.714879
NR_125987	6.86377	0.6513	0	0	0	0.0449799	0	0	0.0459942	0	0.0471165	0
NM_005727	17.039	0.0481092	3.12598	3.02533	3.32999	3.61794	3.00113	2.94998	2.86056	3.16129	2.75434	3.17375
NM_001243766	92.7461	4.57098e-16	0.219228	0.0459586	0.113099	0.0265626	0.246873	0.0233208	0.060447	0.0801617	0.0258258	0.0561958
NM_001290129	50.1059	1.02896e-07	0.639265	0.374888	0.51224	0.445515	0.35581	0.291224	0.431691	0.485659	0.1834	0.329765
NM_001290130	95.548	1.24692e-16	1.20404	0.665698	0.993662	0.823373	0.664372	0.554528	0.831472	0.929812	0.349069	0.624355
NM_017739	63.574	2.73033e-10	36.3193	37.3823	35.4207	35.9886	36.5648	33.7392	36.1158	34.4796	37.4512	34.2894
NM_001013615	15.1034	0.0881357	0.0318009	0.0898704	0.0276991	0.0616813	0.0454539	0.0799525	0.0520394	0.0678584	0.0650692	0.145471
NM_001142548	83.4524	3.32191e-14	1.54938	0.925288	0.744293	1.28535	0.858145	0.864926	0.854981	0.823435	1.27319	1.15854
NM_003579	123.756	2.27147e-22	6.3716	6.26505	6.30095	6.88837	5.54635	5.44374	7.18793	7.30507	5.4449	6.61806
NM_006369	317.981	0	35.8852	38.8394	36.6196	36.0333	40.8056	39.9308	33.2409	32.3419	34.6857	34.9537
NM_001297565	31.9433	0.000203672	20.7119	17.3978	21.2851	19.8231	20.534	21.2882	20.1213	20.9962	21.7173	21.9283
NM_001297566	95.3894	1.34218e-16	36.7451	39.9006	36.9005	36.5319	44.0915	33.3681	41.7566	36.8361	39.8356	43.7544
NM_006004	22.3272	0.00789797	4.00983	4.35404	3.13666	3.45725	4.39429	3.64133	3.52722	4.01969	3.46065	4.77436
NM_199044	80.8957	1.07267e-13	1.34874	1.55161	1.31933	1.35862	1.42858	0.949246	1.42993	1.38353	1.42492	1.76547
NR_045789	70.7265	1.09669e-11	0.179101	0.132495	0.277872	0.171842	0.0946145	0.3271	0.195564	0.184542	0.250455	0.126771
NR_045790	245.544	0	0.0749044	0.0616898	0.0690366	0.0782818	0.222478	0.149791	0.0883074	0.535901	0.14297	0.130983
NR_045791	76.6751	7.37307e-13	0.0136746	0.00499423	0.00299139	0.00470226	0.0166971	0.086688	0.0183325	0.0806759	0.00869934	0.014489
NM_001256127	166.29	3.65368e-31	0.478548	0.322844	0.252219	0.48742	0.615492	0.767378	0.230141	0.592875	0.565856	0.452609
NM_001256128	198.461	6.9627e-38	1.78861	1.87567	1.46683	1.60699	0.792326	1.6489	1.65363	1.00732	1.51003	1.59842
NM_001441	26.9017	0.00145213	0.726404	0.827013	1.04883	1.00691	0.704475	0.909027	0.778104	0.739899	1.03058	0.665024
NR_045483	15.2357	0.0846629	0.0307979	0.0151942	0.0270976	0.0381282	0.0582429	0.0702377	0	0.0407811	0.0133131	0
NR_121680	4.43934	0.880195	0	0	0	0.0142629	0	0	0	0	0	0
NM_147192	4.64861	0.863802	0.00590544	0.00582691	0.00519592	0.019496	0.00279199	0.00808077	0.0124598	0.018246	0.0127638	0.0101615
NM_172225	6.00197	0.739721	0.00766456	0.00756264	0.00674369	0.0253036	0.00362368	0.0104879	0.0161713	0.0236811	0.016566	0.0131884
NR_038403	8.46008	0.488526	0.0497692	0.0908703	0.0365408	0.0618027	0.0391077	0.0527339	0.0348568	0.0803342	0.0780204	0.0713618
NM_001135553	192.385	1.30447e-36	3.02327	2.49749	2.4737	2.17138	3.97238	2.69566	1.99473	2.60921	3.67098	2.42447
NM_003684	212.327	8.58015e-41	0.906052	0.338966	0.28733	0.870252	0.579126	0.519442	0.415225	0.181774	0.971446	0.351852
NM_198973	206.478	1.45027e-39	8.28921	7.27692	9.60246	9.23773	10.0683	10.5641	8.46331	9.63726	6.95741	9.17529
NR_024174	176.252	3.06927e-33	0.774569	1.93948	0.930686	1.16822	1.4788	1.51583	1.47756	0.761787	1.10315	0.712998
NR_024176	73.3176	3.3927e-12	0.609837	1.12339	0.963711	0.818512	0.74477	1.06365	0.697993	0.443316	0.846581	0.833288
NM_145279	179.153	7.61359e-34	2.39748	1.98506	2.18641	2.4794	2.01436	1.7469	1.63371	1.97295	3.12731	3.19145
NM_201403	223.022	4.84849e-43	7.57349	7.74852	7.34749	7.45368	6.22903	7.23281	6.84306	5.73585	9.09192	9.01678
NM_001042546	159.94	7.64363e-30	1.18719	0.800161	1.04561	1.3718	0.400547	0.581175	0.945942	0.519804	0.294054	0.375756
NM_001243728	825.414	0	2.02921	0.564398	0.469465	1.13642	3.39046	1.01694	0.873924	1.83186	3.8988	3.84516
NM_001256418	40.3142	6.66448e-06	0.0347805	0.00442589	0.00484277	0.0973163	0.146277	0.0116226	0.0928491	0.0182261	0.0376603	0.0404113
NM_022745	79.1731	2.35864e-13	14.3814	15.9617	16.709	15.1741	13.3042	15.0462	16.0961	15.3243	13.6222	13.9975
NM_001145474	0.077632	1	0	0.000378966	0	0	1.4986e-06	1.44579e-06	1.33756e-06	0	0	2.72709e-06
NM_001300863	9.19055	0.419874	0	0.0494554	0	0	0.000195569	0.000188676	0.000174553	0	0	0.000355888
NM_001300864	9.479	0.394283	0	3.69155e-15	0	0	0.0261374	0.0252162	0.0233286	0	0	0.0475638
NR_038827	13.9219	0.125131	0	1.68528e-05	4.47916e-05	1.37876e-05	4.71388e-05	0	0	0.0905092	2.93775e-05	5.82382e-05
NR_038828	17.911	0.0362208	0	0.0402785	0.107053	0.0329525	0.112662	0	0	2.90971e-07	0.0702128	0.13919
NM_014774	157.042	3.05516e-29	18.8744	19.8551	19.7289	19.7662	18.3555	21.1622	17.6251	18.3758	18.8096	18.788
NM_000779	2.43591	0.982558	0	0	0	0	0.00442621	0	0	0	0	0
NM_001099772	2.2754	0.986327	0	0	0	0	0.0041288	0	0	0	0	0
NM_178033	6.69505	0.668835	0.00827767	0.00816759	0.00728313	0	0.00782709	0.0151024	0.00698597	0	0.00715644	0
NR_047498	11.2761	0.257256	0.0885497	0.116496	0.103881	0.0974451	0.0837297	0.0538525	0.174374	0.0781688	0	0.0507893
NM_005764	11.8809	0.220108	0.916599	1.07668	1.44013	0.990665	1.27942	1.1746	1.19719	0.924736	0.962253	1.03269
NM_001048166	267.943	0	2.85897	2.44637	3.37386	3.00103	1.77784	2.80212	3.31679	3.3623	2.20876	2.61446
NM_001282936	48.2142	2.32908e-07	0.642164	0.722945	0.498746	0.688155	0.577965	0.474965	0.477737	0.558483	0.698574	0.458791
NM_001282937	183.609	8.92909e-35	0.741533	0.686836	0.347758	0.58199	0.588424	0.500847	0.199217	0.828578	0.558941	0.594961
NM_001282938	50.8883	7.32949e-08	0.497307	0.496995	0.53552	0.54364	0.390934	0.346678	0.507898	0.35573	0.430209	0.28735
NM_001282939	342.776	0	2.87998	2.21325	1.37974	2.00573	1.72023	1.53887	1.18459	2.18266	1.37941	1.55741
NM_003035	112.548	4.44881e-20	4.52844	3.99863	4.23178	3.94695	3.53842	4.05281	5.11946	4.40218	4.01394	3.94059
NM_001136140	485.817	0	4.30845	5.65636	6.02699	4.85111	6.41874	2.53157	4.03827	3.77517	3.26132	4.91972
NM_016308	99.69	1.81785e-17	49.9904	49.4838	50.3056	52.2061	48.7839	52.4038	51.8011	52.9371	55.0451	51.5837
NR_046394	204.39	3.97696e-39	2.28942	1.68437	2.15262	1.82213	2.303	3.40582	1.7973	1.83156	1.93743	1.32616
NR_046395	13.8566	0.12752	5.96906e-30	0.0575871	1.47076e-28	1.90821e-30	2.19499e-32	5.20656e-31	9.69053e-31	0.0250417	1.36511e-31	0.0250324
NR_126355	6.67108	0.671321	0.97439	0.894356	1.11651	0.860313	0.985631	0.90955	1.12833	0.780145	0.803225	0.974788
NM_012186	14.8843	0.0941629	0.00984879	0.058307	0.00866549	0.00812863	0.0372508	0.0269534	0.00831193	0.0086942	0.0510885	0.0338937
NR_026878	54.0708	1.83026e-08	0.933887	1.02129	0.691583	0.944201	0.905129	0.958421	0.768454	0.831275	0.444064	0.662864
NM_004474	33.7057	0.000100574	0.392296	0.56003	0.473681	0.389223	0.351211	0.327411	0.468442	0.394199	0.321118	0.333922
NM_001194986	17.5965	0.0401543	0	0	0	0	0.0104985	0.00253211	0	0	0	0.00238809
NM_001286238	4.15438	0.900961	0.00766391	0.0015124	0.00404587	0.00506028	0.00434804	0	0.00258719	0.00270618	0.00265032	0.00131873
NM_001286239	3.91543	0.91689	0.00721436	0.00142369	0.00380855	0.00476346	0.004093	0	0.00243544	0.00254744	0.00249487	0.00124138
NM_019073	2.59153	0.97832	0.00473498	0.000934403	0.00249965	0.00312638	0.00268634	0	0.00159844	0.00167196	0.00163745	0.000814749
NM_032785	6.5731	0.681469	0.0065296	0	0	0	0	0	0	0	0	0.00561775
NM_001302082	0.863657	0.999693	0	0.0010175	0	0.000851107	0.000975085	0	0	0.000910325	0	0.00177442
NM_024603	7.97369	0.5368	0	0.00983002	0	0.00822247	0.00942021	0	0	0.00879457	0	0.0171425
NM_032110	7.21594	0.614648	0	0	0	0	0.00598393	0	0	0.00558651	0	0.00544465
NM_007051	10.7295	0.294705	18.944	19.5193	19.8313	19.1825	19.4555	18.508	19.0732	18.8968	18.8072	19.4113
NM_001262	630.838	0	23.7257	23.0887	23.7077	22.9251	19.4254	18.749	23.6926	22.6834	15.0855	15.7125
NM_078626	60.9599	8.75329e-10	2.51487	1.96515	1.35812	1.46481	1.49984	1.75495	2.60101	2.00729	2.13991	1.83892
NR_106754	4.63955	0.86453	0	0	0	0	0	0.206956	0	0	0	0
NM_001136508	11.5509	0.239826	0.0214165	0.0211317	0.0565302	0.0353519	0.0202508	0	0.0542237	0.0378116	0	0
NM_014372	291.217	0	50.0646	50.0251	45.4902	44.2487	42.3882	43.2681	49.6228	49.2492	48.8692	46.8136
NM_001080494	20.8201	0.0134737	0.0542589	0.0328844	0.0464656	0.0284592	0.0263298	0.0314817	0.0526366	0.00490331	0.0586932	0.00249319
NM_001144832	32.6079	0.00015625	0.0857607	0.0519767	0.0734429	0.0449824	0.0416165	0.0497597	0.0831965	0.00775012	0.0927694	0.0039407
NM_001297663	89.7638	1.81578e-15	0.0826638	0.0500997	0.0707908	0.263983	0.0401138	0.0479627	0.0801926	0.261982	0.0894196	0.22896
NM_001297664	16.5145	0.0568851	0.042835	0.025961	0.0366828	0.0224675	0.0207863	0.0248536	0.0415546	0.00387097	0.0463357	0.00196827
NM_001297665	135.499	8.74795e-25	0.0737489	0.205289	0.00710269	0.00435023	0.00402475	0.125231	0.101693	1.47962e-05	0.00897179	0.000381108
NM_001297666	30.2237	0.000401873	0.0149306	0.00202908	0.00433182	0.00387548	0.00838405	0.0904056	0.000468594	1.42264e-07	1.28505e-06	0.0115848
NM_001297667	44.2995	1.24289e-06	0.0440297	0.00033179	0.064366	0.0575857	0.124578	0.0154252	0.00696277	2.1139e-06	1.90945e-05	0.00260332
NM_001297662	22.2072	0.00824494	1.73755e-11	0.0368722	9.97691e-10	9.83879e-13	0.0227352	4.33692e-13	0.025914	9.14607e-11	1.86822e-09	1.13656e-13
NR_123731	7.37271	0.598375	0.0300161	0	0.0264097	0	0	0	0	0.0264972	0	0
NM_001159969	36.0237	3.92641e-05	0.0293137	0.0253341	0.0383515	0.0553585	0.123917	0.0443169	0.0213093	0.0219944	0.0288352	0.036987
NM_001981	122.979	3.27786e-22	16.1003	15.9111	15.2106	15.4086	14.5459	15.4937	16.4322	17.2111	17.1791	16.4016
NM_024586	151.546	4.21864e-28	9.13382	7.74674	9.29028	7.86919	7.70677	8.13731	8.01669	9.50267	8.68069	9.90792
NM_148906	85.7391	1.16126e-14	2.23117	2.33825	2.56574	2.65439	1.59725	2.32391	2.18272	2.13883	1.97687	1.98204
NM_148908	99.7558	1.76305e-17	1.00222	1.20246	1.06223	1.23954	1.21647	1.35454	0.950082	1.88436	1.25284	1.21676
NM_148909	22.0022	0.00887205	0.171235	0.193649	0.240455	0.234538	0.265322	0.289344	0.203	0.358443	0.261662	0.257808
NR_036662	269.796	0	6.31665	5.81636	5.5134	6.66357	5.99356	5.11449	6.59529	4.59072	7.86791	6.06881
NM_148904	135.685	8.01002e-25	7.35349	7.32756	8.97784	7.30511	6.76884	8.31049	6.53836	8.06037	7.18796	7.08441
NM_148905	53.8835	1.9866e-08	0.989147	1.04217	1.43203	1.19004	1.30818	0.982767	1.50967	1.20899	1.35011	1.03541
NM_148907	598.938	0	3.54044	3.4534	1.74846	1.91555	3.1127	1.67144	4.20773	1.77672	2.09898	3.41548
NM_001101662	256.812	0	45.2416	43.6786	43.835	43.6357	37.7851	40.1626	43.4876	45.997	42.4493	43.3268
NM_001242361	339.866	0	11.0175	9.40349	11.4171	12.3538	14.7182	12.8374	11.1557	9.61482	11.3473	11.2554
NM_002525	97.6197	4.76321e-17	3.14961	4.32988	3.82059	4.11208	3.75119	4.30921	4.74833	4.29867	4.18617	4.42142
NM_002867	182.344	1.64137e-34	0.322035	0.26979	0.235228	0.285849	0.114908	0.194001	0.141019	0.246735	0.135267	0.122849
NM_015913	91.9657	6.56026e-16	21.0555	20.6264	20.3538	20.209	19.2938	18.8282	20.892	20.4478	22.7441	22.595
NR_046405	51.7453	5.05031e-08	0.10647	0.00490837	0.00652033	0.0669824	0.00694072	0.100028	0.0452355	0.0643783	0.0637067	0.0791301
NR_046406	43.4372	1.79169e-06	0.0029955	0.0350977	0.0466307	0.0129046	0.0496381	0.000278983	0.00165358	0.000218295	0.000247811	0.00113733
NM_138417	123.867	2.15574e-22	11.6473	11.5264	8.2466	8.40826	9.23292	8.49455	9.22483	9.15623	9.39422	8.69858
NM_001136497	188.595	8.1013e-36	1.17514	2.10075	1.21718	2.18503	1.73489	1.8717	1.85829	2.04913	2.26327	1.72088
NM_001243767	244.198	0	6.41046	5.02222	5.71454	4.73465	4.34414	3.73363	5.62128	5.39085	5.10947	5.1503
NM_152265	26.6876	0.00157517	0.568127	0.456427	0.588559	0.486626	0.412912	0.376311	0.608037	0.528646	0.52582	0.503429
NM_004799	124.64	1.49589e-22	6.31341	5.29864	5.95698	6.35006	5.14073	5.93001	6.49376	6.48067	5.83081	6.80099
NM_007324	214.697	2.72609e-41	0.99521	0.748666	0.750114	0.559697	0.262556	0.486262	0.358543	0.392029	0.659518	0.435429
NM_032449	83.4003	3.40234e-14	13.1715	13.4117	13.189	13.5567	14.8429	13.8697	13.51	13.1352	12.697	12.6413
NM_001190818	138.955	1.69491e-25	1.3907	1.54798	0.850988	0.654683	0.81389	1.0352	0.853991	1.19883	1.29205	0.75312
NM_001190819	165.504	5.32544e-31	0.808293	0.915061	0.656186	0.595104	0.316014	0.514748	1.25085	0.994917	0.52054	0.729643
NM_004153	212.322	8.59907e-41	2.5468	2.49374	2.55949	3.12871	1.63759	1.53684	2.18854	2.20352	1.57637	1.77899
NM_032864	65.0467	1.41286e-10	10.5224	11.9451	10.057	10.346	9.45716	9.79802	10.4189	10.7676	9.90036	11.0513
NM_001009881	170.513	4.8249e-32	4.304	5.2212	4.70862	4.68915	4.82465	5.46186	4.33278	5.59567	4.03096	4.42367
NM_015269	136.158	6.39927e-25	4.09927	2.81959	3.50073	3.68337	3.33526	3.66122	3.67407	2.96157	3.99552	3.60388
NM_015696	13.346	0.147566	4.54027	4.18228	4.66522	4.84788	5.14875	4.21423	4.50167	4.34434	4.84484	4.31597
NM_001042693	4.43934	0.880195	0	0	0	0.0230699	0	0	0	0	0	0
NM_023077	88.8946	2.71244e-15	14.4529	14.3062	14.4785	13.3987	12.2961	13.235	13.6229	13.4022	15.256	15.968
NM_024646	348.229	0	5.13282	5.45942	5.48597	5.30036	4.81943	6.55138	4.29141	4.47186	4.76697	4.59951
NM_001004339	49.7235	1.21419e-07	1.28821	1.29362	1.02492	1.02928	0.88981	0.9918	1.19514	1.39528	1.09397	1.02185
NM_001198961	55.9119	8.15941e-09	6.7091	5.95507	4.84193	5.41869	5.62079	5.46377	4.99052	4.76342	6.30158	5.64361
NM_001198962	45.2461	8.30826e-07	0.093663	0.0758928	0.329029	0.218601	0.247916	0.435012	0.353657	0.260247	0.220664	0.433462
NM_018281	92.7862	4.48703e-16	5.09984	5.32971	6.49957	5.4249	7.27259	5.428	6.17097	5.97575	4.62063	4.65436
NM_001007098	69.9543	1.55443e-11	9.75838	9.00845	9.06456	9.64772	9.98906	9.41652	9.689	9.03638	11.2481	11.0965
NM_001193599	75.5529	1.22893e-12	0.891864	1.29763	1.10621	0.851892	0.995497	0.808702	1.0075	1.32688	1.13935	0.575985
NM_001193600	102.277	5.44496e-18	0.633722	0.503808	0.622299	0.460051	0.258253	0.169341	0.64129	0.603285	0.28566	0.310211
NM_001193617	61.3109	7.48839e-10	2.32691	2.16224	2.88198	2.08027	2.96465	2.58924	2.18474	2.95299	2.39688	2.42724
NM_002979	56.9548	5.15512e-09	8.25331	8.71641	8.33057	8.56828	7.71246	8.70487	9.36984	9.46758	7.79206	8.18926
NM_001007099	74.8102	1.7227e-12	37.136	37.1297	37.8637	36.544	36.2765	32.6071	37.6715	36.0971	39.3972	39.3197
NM_001007100	43.6834	1.61424e-06	1.94731	1.5153	1.93027	1.69014	1.72489	2.8385	1.84906	2.06904	1.91306	1.76294
NM_001007250	353.828	0	0.0989243	1.0999	0.0637042	0.0490405	0.970122	0.0652257	0.821751	1.05559	0.102474	1.03227
NM_001199080	9.95308e-05	1	0	0	0	0	0	0	0	1.09684e-07	0	0
NM_001199082	4.54974	0.871662	0	0	0	0	0	0	0	0.00624128	0	0
NM_153703	0.00387209	1	0	0	0	0	0	0	0	4.59811e-06	0	0
NM_001199081	0.0201616	1	0	0	0	0	0	0	0	2.47619e-05	0	0
NM_001287595	126.491	6.23782e-23	0.0624811	0.083998	0.141873	0.13577	3.89204e-05	2.50325e-05	0.119708	0.00677581	1.3971e-06	1.71414e-06
NM_001287597	68.2346	3.37523e-11	0.0869967	0.000233949	0.0124793	0.0116781	0.0415572	0.0267283	0.000141588	0.00027287	0.101208	0.107352
NM_006671	94.6443	1.89645e-16	0.0017805	0.00919071	0.009874	0.0107598	0.000935329	0.000601576	0.00400863	0.162835	3.35748e-05	4.1194e-05
NR_109858	12.9028	0.167056	0.00300085	0.01549	0.0166416	0.0181346	0.0015764	0.0010139	0.00675613	0.000488837	1.21667e-06	6.94282e-05
NM_001287596	11.1429	0.266041	6.19411e-38	3.36635e-30	0.029913	0.0141163	0	0	0.0167099	0.0164976	0	0
NM_000098	88.9044	2.70015e-15	4.7254	4.51658	4.14818	3.92561	3.63259	3.37264	4.92274	4.49703	4.40651	4.12287
NM_001304759	70.9712	9.81843e-12	0.374806	0.457699	0.211563	0.336749	0.825311	0.754037	0.976668	0.219789	0.424681	0.506937
NM_001304760	28.6522	0.000741601	0.651913	0.528323	0.1152	0.326754	0.354481	0.338108	0.280899	0.273805	0.320799	0.300361
NM_017887	55.4999	9.7792e-09	26.2564	23.4582	28.3536	25.4398	27.8629	23.5014	26.6631	26.5442	26.8036	25.9681
NR_130897	15.481	0.0785434	1.39204	1.53545	1.01214	1.23065	1.71022	1.69699	1.19107	1.14702	1.74419	1.42524
NM_002370	61.4458	7.05222e-10	31.7432	33.9185	32.2436	30.4803	35.0911	30.1581	29.9697	32.2138	35.9666	35.459
NR_038953	16.091	0.0650061	0.0367222	0.0358308	0.162944	0.0760056	0.0180115	0.0340712	0.0465239	0.0988393	0.0475701	0.0967985
NM_001018054	327.322	0	3.23606	3.26476	2.83308	2.60262	2.3673	2.19885	2.75108	3.91043	2.662	3.0863
NM_004631	634.733	0	3.54251	5.41591	4.26834	4.50453	2.41244	3.59541	4.55401	4.52001	4.25313	4.46033
NM_017522	762.099	0	1.61662	0.820713	1.13104	1.39011	0.838342	1.49461	1.33082	0.512506	2.01664	2.11935
NM_033300	811.792	0	5.08115	3.84511	3.45311	3.86535	3.30924	3.12851	4.29896	4.43444	5.696	5.88336
NM_147193	4.53216	0.873038	0	0	0	0	0	0	0	0	0.00598996	0
NM_001168551	139.851	1.10732e-25	1.96067	2.90116	1.79846	2.40935	2.53369	2.01609	2.1251	2.3466	2.22153	1.68473
NM_018087	273.515	0	9.43827	10.855	10.6694	10.1939	8.44665	10.1823	8.33256	9.44817	8.13441	8.55368
NR_033142	74.7551	1.76636e-12	5.47045	4.54856	4.99593	5.33919	4.71305	4.41455	4.98457	5.02049	4.26878	4.66422
NM_018982	223.161	4.52619e-43	5.82553	6.54922	7.49124	5.32177	8.86838	7.05661	4.73268	6.97796	7.97745	7.12128
NR_036639	420.627	0	1.84498	1.48457	1.71656	1.08477	0.712198	1.24634	3.673	1.7971	2.24016	3.12365
NR_036640	228.472	3.50325e-44	7.7098	5.85875	5.7884	8.55102	6.39332	7.00563	5.83305	6.41749	4.45372	4.61963
NM_000792	0.0422728	1	9.94612e-05	0.000130851	3.90442e-05	0.000198947	0	0.000109955	5.0624e-05	5.29522e-05	0.000138942	8.55716e-05
NM_001039715	2.99376	0.964542	0.00559032	0.00735465	1.46094e-18	0.011182	0	0.00618015	0.00284537	0.00297623	0.0078094	0.00480964
NM_001039716	15.1065	0.0880509	0.0293695	0.0386386	0.0115292	4.55692e-06	0	3.72431e-11	0.0149485	0.015636	1.67879e-08	0.0252681
NM_213593	17.5643	0.0405786	2.65988e-11	1.25148e-08	0.0090657	0.0461936	0	0.0255306	0.0117544	0.012295	0.0322611	2.06446e-26
NM_016126	37.6506	2.01353e-05	50.8376	48.592	55.6406	51.1753	54.6086	53.8685	55.3978	50.1794	53.4098	55.6922
NM_001256409	284.442	0	20.3653	19.97	19.9025	21.8575	29.438	23.035	20.845	21.7159	22.7363	21.9091
NM_052940	338.664	0	22.143	22.4692	26.2107	21.8593	26.9463	28.1778	24.0745	20.165	20.9825	19.5452
NM_001305043	50.1424	1.01281e-07	1.23006	1.19667	1.24911	1.13692	1.39273	1.27853	1.21515	1.53436	1.50009	1.43205
NM_001305049	47.1857	3.62415e-07	0.258256	0.183804	0.194396	0.238468	0.314932	0.215154	0.21353	0.133691	0.311389	0.265761
NM_001305050	224.954	1.89175e-43	0.00455105	0.15796	0.103804	0.0567125	0.147186	0.00407963	0.00338557	0.105774	0.00425146	0.0408858
NM_001305051	435.177	0	3.6572	2.7215	3.05536	3.50934	3.88195	2.8816	3.16715	1.75526	3.66889	3.16997
NM_001305052	11.1847	0.263264	0.595201	0.476494	0.570144	0.554073	0.494297	0.483594	0.530126	0.510978	0.58871	0.508221
NM_004872	135.515	8.68433e-25	14.7211	14.705	16.2301	14.114	14.6648	14.3676	15.0494	16.4312	15.0916	14.5043
NM_001305066	27.7269	0.00105941	37.1583	37.0377	34.3719	33.7369	35.7976	36.6614	37.229	33.7877	35.785	37.7069
NM_153035	23.0267	0.00613668	1.15182	1.21926	1.14409	0.994927	0.901769	1.04318	1.04735	1.14106	1.05743	1.07613
NR_130900	38.9268	1.18762e-05	0.129555	0.0680861	0.0742922	0.172625	0.138756	0.0593571	0.215332	0.225598	0.0721521	0.10754
NM_201546	9.66034	0.378676	0	0	0.0087628	0.0164398	0	0	0	0	0.00861037	0
NM_001031672	31.7456	0.000220326	0.82283	0.762848	0.699675	0.793062	0.543062	0.619639	0.815606	0.672743	0.587243	0.546383
NM_016491	56.1674	7.29222e-09	58.2156	60.6219	56.0018	55.9092	61.1175	57.3312	59.8902	55.9899	60.3735	59.4466
NM_001009955	134.437	1.44784e-24	3.57926	3.25233	3.73912	3.39477	2.57487	2.52891	3.8514	4.17107	3.21848	3.56704
NM_018070	48.7068	1.88362e-07	0.205873	0.195846	0.142931	0.229397	0.355842	0.322634	0.146431	0.130249	0.195232	0.116128
NM_145716	21.2793	0.0114665	0.14509	0.14465	0.138598	0.116663	0.201469	0.127229	0.072974	0.0868695	0.111993	0.0703023
NR_103541	8.79194	0.456698	0.0223317	0.00734491	0.0261981	0.0184313	0	0.0203719	0.0314115	0.0197137	0.0257424	0.0256175
NM_015547	8.89398	0.447117	7.22745e-09	4.29846e-09	0.000743723	3.37466e-10	1.43337e-21	4.81763e-06	3.3798e-05	8.09242e-08	1.67261e-06	0.0170888
NM_147161	14.9094	0.0934553	0.21467	0.106007	0.173806	0.236984	0.18399	0.137491	0.141051	0.157018	0.144177	0.142205
NM_176782	17.5537	0.0407193	1.29395e-20	0.0241356	0.0147797	0.0177653	0.0305015	0.0128144	0.0145174	1.30796e-16	0.0494728	5.82603e-27
NM_001039464	1.56066e-07	1	0	0	0	0	0	0	0	0	1.3231e-10	0
NM_001291332	9.06432	0.431358	0	0	0	0	0	0	0	0	0.0110681	0
NR_026782	1.39601e-07	1	0	0	0	0	0	0	0	0	1.18083e-10	0
NR_111931	9.08345e-07	1	0	0	0	0	0	0	0	0	7.98268e-10	0
NR_037639	7.12184e-10	1	2.15899e-22	1.19652e-22	5.35811e-23	5.62106e-23	9.96546e-23	1.50238e-22	1.04745e-22	8.61313e-23	4.0879e-13	1.94275e-22
NR_037640	1.96641e-09	1	6.08515e-22	3.37247e-22	1.51027e-22	1.58422e-22	2.80886e-22	4.235e-22	2.95216e-22	2.4284e-22	1.15235e-12	5.47738e-22
NR_037641	25.7376	0.00225493	5.21317e-24	1.08745e-24	1.77283e-24	2.02734e-24	2.33768e-24	0.0173885	0.00398164	0.00418055	1.28485e-13	5.7944e-24
NM_001291333	162.59	2.15036e-30	1.39336	0.958795	0.974618	1.31382	1.79825	1.13962	0.604676	1.19249	1.85015	1.92668
NM_004623	435.246	0	11.7755	13.85	11.0831	10.5713	11.284	11.8021	11.9077	11.1874	16.0437	16.5292
NM_152268	82.0051	6.45283e-14	3.72874	4.49406	3.35988	3.58365	4.05928	4.3041	4.08543	3.94127	4.6517	5.08641
NM_001114108	5.76089	0.76359	0.09731	0.116732	0.0782011	0.0990594	0.111865	0.0450632	0.0664295	0.104286	0.0897194	0.0862662
NM_017904	16.8096	0.051782	0.0187242	3.28447e-13	0.0153537	0.0132496	3.14754e-13	0.0560608	0.02238	0.0234183	0.0340068	0.0138393
NM_001110533	12.6039	0.181363	0	0	0.00927943	0.0174091	0.019945	0	2.47739e-10	0.0279305	0	0.00907375
NM_152607	10.8928	0.283127	0	0	0.000767329	0.00143958	0.00164928	0	0.027612	0.00230961	0	0.000750322
NM_014762	584.703	0	156.293	163.764	146.723	150.85	139.771	151.8	148.785	155.776	147.48	154.088
NM_182532	34.5814	7.06097e-05	0.111488	0.0785756	0.0980933	0.105161	0.301199	0.232467	0.0672079	0.0421793	0.096387	0.0274055
NM_174936	1520.42	0	62.9839	54.8654	57.2394	59.3753	46.7939	48.3996	62.8834	65.0313	49.8154	50.5662
NR_110451	194.13	5.62327e-37	1.7973	1.40097	2.21522	1.67375	2.04989	1.33669	2.23958	2.5736	1.14476	1.37322
NM_015306	414.34	0	8.27054	8.01264	8.27804	8.58807	6.68803	9.49228	7.8092	8.91614	7.41262	7.8537
NR_038320	10.9397	0.279864	0.41917	0.535795	0.352044	0.353821	0.414369	0.47798	0.41004	0.35321	0.34592	0.327849
NM_003713	3838.08	0	7.72043	7.11729	13.8659	13.0555	22.5921	22.3393	11.5729	12.1156	8.60213	8.06309
NM_006252	165.866	4.47787e-31	1.42698	1.18981	1.18395	1.19325	0.747643	0.865932	1.22368	1.27075	1.22287	1.11822
NM_001004303	4.71132	0.858713	0	0	0	0	0.00533192	0	0	0	0	0
NM_145243	11.6487	0.233844	4.44887	3.97164	4.154	3.97158	3.93961	3.62591	4.11223	4.2301	3.8637	4.03589
NM_002353	5995.55	0	143.946	138.093	110.33	98.6841	88.5027	75.5394	146.445	133.255	138.459	134.481
NM_001085487	76.2375	8.99942e-13	1.75564	1.77442	1.80105	2.03358	1.78357	2.19958	1.8929	2.03539	2.03898	2.32729
NM_002228	22934.4	0	70.3621	59.4273	21.7537	20.0667	21.3465	21.9385	78.0583	78.8235	51.791	51.186
NR_034014	0.055802	1	7.50044e-09	3.70035e-09	0.000186928	1.85713e-08	0	3.42111e-09	3.16502e-09	3.31058e-09	0	3.22651e-09
NR_034015	22.0458	0.00873509	3.34777e-06	1.65163e-06	0.0834338	8.28918e-06	0	1.52699e-06	1.41268e-06	1.47765e-06	0	1.44013e-06
NR_108106	15.8985	0.0690318	0.0475245	0.0234463	0.00327474	0.117672	0	0.0216769	0.0200542	0.0209765	0	0.0204439
NR_110626	13.657	0.13506	0.497082	0.326981	0.218679	0.170943	0.235012	0.226729	0.279676	0.54851	0.250688	0.142555
NR_027120	15.5842	0.0760894	0	0	0	0.0154389	0.0530636	0	0	0.0330263	0	0
NM_001113411	31.0043	0.000295532	0.0431297	0.010718	0.00173499	0.000321954	0.0568208	0.0913177	0.00686891	0.031937	0.0330976	0.0454061
NM_018291	51.7165	5.11402e-08	0.249758	0.487073	0.482085	0.220679	0.329039	0.326086	0.550974	0.494248	0.191663	0.262939
NR_103473	12.724	0.175498	0.0207511	3.19325e-07	6.45924e-07	2.45463e-06	5.52926e-07	3.11276e-09	5.67186e-08	2.15551e-09	4.11684e-08	7.18636e-06
NM_001244714	109.671	1.71518e-19	0.0118787	0.0217902	0.00238772	0.226815	0.119049	0.0679674	0.127044	0.00351446	0.327146	0.0110853
NM_001278224	31.1915	0.000274446	0.099367	0.000217956	1.16799e-07	0.0014066	2.84797e-06	0.00142364	2.19023e-07	3.69422e-11	2.34213e-05	0.0533411
NR_110627	4.43934	0.880195	0	0	0	0.0304977	0	0	0	0	0	0
NM_015888	19.1356	0.0240643	0.0866095	0.0986052	0.102582	0.0852291	0.0472472	0.0820475	0.0590378	0.0735155	0.0748781	0.128968
NM_000775	18.6483	0.0283551	0.0735451	0.124401	0.110929	0.147414	0.168887	0.0383376	0.106403	0.0463737	0.0635832	0.0813531
NR_110617	4.52243	0.873797	0	0	5.98867e-14	4.63324e-29	0	0	0	0	0	0.0132172
NR_110618	16.2875	0.0611153	0.0174982	0	0.0461874	0.0433259	0	0	0	0	0.015128	0
NM_001145511	260.651	0	0.0183251	0.0240508	0.103066	0.0864662	0.228307	0.163215	0.0669931	0.169206	0.0146629	0.112113
NM_001145512	431.604	0	0.0985267	0.179413	0.334144	0.136666	0.443246	0.279898	0.131231	0.14099	0.0354395	0.0453926
NM_001134673	985.224	0	0.909236	0.547788	0.831757	0.970212	0.893067	1.72423	0.764944	0.618423	0.245771	0.372418
NM_005595	585.522	0	0.298835	0.255569	0.249002	0.27166	0.974838	0.695631	0.421053	0.380561	0.438984	0.179516
NR_073400	9.30749	0.409388	0.0827152	0.153029	0.0727772	0.110936	0.146649	0.103752	0.0959858	0.118655	0.125145	0.0533731
NM_032027	29.1657	0.000607613	13.9071	13.6143	14.1451	13.5908	13.947	12.2737	15.0301	14.1368	13.9665	15.0804
NM_176877	205.252	2.62285e-39	2.95272	2.45165	3.30044	3.0865	2.14552	2.48012	2.97409	3.07644	2.56467	2.70619
NM_181712	6.44084	0.695114	0	0	0	0	0	0.00324963	0	0.00314464	0	0
NM_001017415	42.9612	2.19128e-06	2.88721	3.11079	3.4206	2.95267	2.78518	3.12355	3.35979	2.92316	2.67887	2.64455
NM_001017416	149.086	1.36376e-27	11.3943	11.0187	11.7736	11.1171	10.3724	8.90424	12.145	9.8837	10.5674	10.4299
NM_003368	323.966	0	21.9944	23.235	20.1431	21.6991	17.3797	18.3544	21.0507	22.8053	20.4374	20.4132
NM_001271999	133.469	2.29227e-24	2.86272	2.77765	2.5382	2.58736	2.05815	2.93356	2.6244	3.27936	2.77091	2.75612
NM_001272000	179.252	7.26022e-34	1.84934	1.92255	1.95989	1.71184	1.08286	1.74526	1.92955	2.16175	1.98148	1.86681
NM_001272001	110.585	1.11774e-19	5.40764	4.9245	5.01242	5.0822	4.6032	5.24377	4.99032	5.5849	4.95348	6.00937
NM_033407	58.5167	2.58655e-09	2.07362	2.16083	1.81768	2.14468	1.75051	2.02945	2.34823	2.21991	2.02733	1.96557
NM_001272002	23.0104	0.00617311	0.188888	0.354452	0.327009	0.366083	0.377385	0.244643	0.3484	0.253451	0.22019	0.368587
NM_014495	9.39958	0.401237	0	0	0.00581712	0	0	0	0.00557978	0.0116728	0	0.00568819
NM_032852	212.488	7.93499e-41	2.24745	1.47726	1.30339	2.14774	1.21517	1.08814	1.3236	1.88589	0.929043	0.951579
NM_178221	71.5356	7.60625e-12	1.31394	1.80546	2.1373	1.32193	1.28625	1.51951	1.68002	1.27262	1.75212	1.76
NR_038252	9.56168	0.38712	0.0217629	0.0322103	0.0287223	0.00898093	0	0.019853	0.0183669	0	0.0188151	0.00936188
NR_121634	26.135	0.00194163	1.1152	1.01234	1.24059	0.796745	1.41614	1.71698	1.23988	1.15355	0.985384	1.14068
NR_121635	51.8591	4.80634e-08	0.96738	0.97077	0.812724	1.17615	0.54185	0.0900271	0.795148	1.31558	1.03709	1.01622
NR_121636	32.5486	0.00016	0.0523179	0.040933	0.0465499	0.0193621	0.000772916	0.288972	0.130321	0.236473	0.088958	2.74508e-08
NR_121637	19.288	0.0228525	4.37384e-11	0.00012241	0.135485	0.000209558	8.83442e-15	1.66558e-06	2.64046e-06	1.0554e-08	1.14134e-05	0.0712046
NM_012183	13.0749	0.159246	0.228831	0.302733	0.38214	0.293437	0.401329	0.247613	0.361562	0.255123	0.358929	0.376312
NM_013339	52.5648	3.53421e-08	4.43919	4.09462	4.34378	4.55713	3.91297	3.72227	3.82951	3.82681	3.80287	3.48564
NM_001206739	144.734	1.0851e-26	0.704462	0.124251	0.092925	0.00154367	0.095429	0.000889635	0.203082	0.530828	0.174071	0.470102
NM_014288	109.676	1.71147e-19	4.81569	6.09541	5.19312	6.87514	8.30854	6.36162	7.95067	8.20181	7.10566	6.4058
NR_045147	380.756	0	2.56635	2.53143	4.16052	1.78051	1.05843	1.58479	1.58455	0.0618667	2.20338	1.87691
NM_032437	52.7378	3.27723e-08	1.74636	1.37049	1.50795	1.48827	1.06758	1.19297	1.88515	1.7424	1.60812	1.51646
NR_002771	6.48962	0.69009	0.682925	0.720316	0.652673	0.621955	0.556682	0.504838	0.715478	0.634047	0.590421	0.678728
NM_002633	127.811	3.34119e-23	69.6133	65.0375	72.4004	70.3999	72.8027	68.9129	70.5528	70.6837	65.9315	66.6114
NM_001172819	28.8686	0.000681939	1.07856	1.23799	1.25166	1.38922	1.69523	1.53074	1.15533	1.30508	1.32054	1.19145
NM_001172818	37.8911	1.82332e-05	0.0637479	0.0595256	0.00677396	0.00978193	0.0150269	0.00716612	0.0962189	0.00725535	0.0507579	0.0483131
NM_001083592	108.982	2.36965e-19	1.99363	2.21528	2.46252	2.1758	1.01952	2.23024	1.76082	1.85111	1.67377	1.68942
NM_005012	479.145	0	16.0138	18.1337	17.0144	15.5783	15.7771	17.1619	16.148	14.9864	13.5615	13.0474
NR_110666	4.56726	0.870284	0	0	0.0109062	0	0	1.07215e-11	0	1.03752e-11	0	2.69082e-38
NR_110665	17.0442	0.0480278	0	0.018343	0.024535	0	0.00878916	0.0169588	0.00784465	0.0164109	0.0241082	0.0559795
NM_152489	6.44084	0.695114	0	0	0	0	0	0.0156675	0	0.0151613	0	0
NM_020925	26.5521	0.0016583	0.282706	0.37201	0.225572	0.304836	0.21898	0.325273	0.213539	0.300159	0.259051	0.326336
NM_001293274	109.721	1.6755e-19	0.0828477	0.000292355	0.0701663	0.0410623	0.057802	0.0981241	0.0551653	0.000269135	0.0091223	0.00745871
NM_018211	16.5337	0.0565385	1.61953	1.62448	1.66507	1.65791	1.42562	1.53046	1.6802	1.56395	1.45045	1.77443
NM_002227	1200.97	0	30.4414	31.2139	34.7845	35.9947	37.4153	43.5992	30.351	32.4763	31.816	32.7512
NR_119383	7.65764	0.568981	0.018082	0	0	0	0.0170977	0.0164951	0	0.0159622	0	0
NR_037443	4.56726	0.870284	0	0	0.195072	0	0	0	0	0	0	0
NM_203464	388.862	0	3.86193	3.6307	5.58366	5.06223	4.17682	4.09535	5.01745	5.78674	4.38425	4.65173
NM_001005353	297.266	0	5.1363	3.98876	4.38154	4.29435	3.8774	3.83923	4.33238	3.40903	3.61147	3.06648
NM_013410	184.945	4.69544e-35	4.9832	3.98472	4.78928	5.04483	3.98439	4.24402	4.59246	4.75576	3.69624	4.04486
NM_001256865	138.07	2.58171e-25	0.776842	0.76666	0.730729	1.10784	1.04657	1.25529	1.03814	1.3052	1.26206	1.15101
NM_014787	58.5392	2.56094e-09	2.03756	1.66622	1.6127	1.55813	1.55472	2.07236	1.86728	1.738	1.63606	1.6501
NM_001256864	99.526	1.96212e-17	0.50151	0.410121	0.491896	0.468094	0.851168	0.605603	0.548886	0.692929	0.490384	0.750669
NM_001198683	29.6657	0.000500018	2.21701	1.32512	2.21673	1.88381	2.52358	2.24524	1.55818	1.584	1.48898	1.38861
NM_017526	303.239	0	13.125	14.9539	17.0307	16.4385	14.8411	16.0691	13.8533	14.1114	13.7933	13.3934
NM_001003679	7.58928	0.576007	1.19665	1.14509	1.12457	1.17603	1.1238	1.04778	1.1636	1.21378	1.0519	1.0931
NM_001003680	112.353	4.87689e-20	1.1886	0.638823	1.12096	1.28733	0.469227	0.974026	1.05059	1.03972	0.987002	1.20096
NM_002303	25.1684	0.00279042	0.0878476	0.0889949	0.126919	0.0595503	0.102917	0.162222	0.105543	0.0788086	0.0463875	0.077187
NM_001198681	325.176	0	12.4814	10.098	11.1651	9.84218	13.214	11.3695	10.8809	10.4103	9.36479	9.66879
NM_001198687	8.28162	0.506034	0.0253988	0.0204273	0.0176322	0.0134515	0.0217589	0.017426	0.0440844	0.02676	0.0416664	0.0463354
NM_001198688	40.9307	5.14925e-06	0.0697425	0.1073	0.245607	0.0706518	0.11429	0.0641289	0.173429	0.102154	0.159232	0.186696
NM_001198689	30.3285	0.00038568	0.128271	0.163503	0.0998823	0.0826532	0.201612	0.101447	0.185303	0.146782	0.167686	0.16288
NM_001037341	0.318347	0.999996	7.83735e-05	0.000583019	3.99912e-05	6.56488e-05	2.1489e-05	3.10975e-05	7.07221e-05	7.23214e-05	3.25022e-05	7.94874e-05
NM_001297440	5.23558	0.813307	0.00136474	0.0101523	0.000696381	0.00114317	0.000374196	0.000541511	0.00123151	0.00125937	0.000565975	0.00138413
NM_002600	0.532866	0.99996	0.000132572	0.000986204	6.76471e-05	0.000111048	3.63497e-05	5.26029e-05	0.00011963	0.000122336	5.49797e-05	0.000134456
NM_001297441	19.3535	0.0223491	0.00518124	0.0385432	0.0026438	0.00434002	0.00142063	0.00205584	0.00467538	0.00478119	0.00214871	0.00525482
NM_001037340	0.170853	1	4.15316e-05	0.000308951	2.11919e-05	3.47883e-05	1.13874e-05	1.6479e-05	3.74764e-05	3.83245e-05	1.72235e-05	4.21216e-05
NM_001037339	580.089	0	0.279706	0.105648	0.00724673	0.0118961	0.00389398	0.00563511	0.537781	0.487854	0.452685	0.487511
NM_001297442	60.3005	1.17328e-09	0.00509387	0.10034	0.00688265	0.0112984	0.00369835	0.005352	0.00787609	0.007544	0.0011195	0.00316551
NM_032291	6.33344	0.706138	0	0	0	0	0	0	0	0.0036692	0.00359346	0
NM_005478	4.52243	0.873797	0	0	0	0	0	0	0	0	0	0.0233786
NM_024763	14.6289	0.101647	0.055818	0.0183693	0.0409498	0.0153653	0.0176035	0.0169831	0.0235676	0.0164344	0.0160952	0.00800852
NM_207014	13.59	0.137677	0.0111905	0.0807492	0.0179741	0.0491197	0.0668288	0.0644734	0.0894708	0.0426842	0.0900519	0.0592117
NM_001077700	765.664	0	2.13582	2.49029	1.42564	2.50792	2.18422	3.3458	1.67025	3.03258	1.26518	1.15438
NM_001077702	11.7327	0.228801	0.086204	0.0764274	0.0387043	0.0441802	0.0313629	0.0360421	0.0427796	0.0375726	0.0494431	0.0636426
NM_001077703	145.604	7.16871e-27	0.305716	0.434442	0.052331	0.169422	0.173653	0.222804	0.0692961	0.24427	0.0813223	0.0898369
NM_001146110	270.237	0	1.28512	0.768729	1.89302	1.13928	1.02179	1.58765	1.65067	0.968793	1.08818	1.1911
NM_001146111	29.5857	0.000515885	0.155806	0.156962	0.0654557	0.081626	0.0693158	0.0972667	0.0926123	0.0848756	0.150755	0.172009
NM_001146112	102.077	5.97718e-18	0.881813	0.840571	1.32944	1.32934	1.02102	1.08495	1.34012	1.44622	1.1525	1.13871
NM_001146113	72.0936	5.90846e-12	0.00833619	0.0150362	0.117062	0.00849118	0.0150165	0.00751517	0.00865707	0.0688453	0.00460054	0.00592354
NM_001278215	6.40484	0.698816	0.390521	0.446427	0.402622	0.428636	0.37001	0.480828	0.405289	0.371298	0.386767	0.505929
NM_020948	65.8228	9.97742e-11	0.917389	0.789375	1.13217	1.02696	0.705578	1.01502	1.18275	0.887654	0.889448	0.897573
NM_001077701	587.578	0	4.75634	3.63884	6.7159	6.09712	4.25847	3.42411	5.06915	5.15927	5.4761	4.66151
NM_001077704	169.378	8.31754e-32	1.02323	0.753853	0.561582	0.646452	0.464337	0.20963	0.369797	0.52611	0.764259	0.751504
NM_015139	2472.72	0	4.86251	5.0601	6.09059	6.22924	8.50456	9.81934	3.73924	3.82856	3.72865	3.97819
NM_144701	4.71132	0.858713	0	0	0	0	0.00655595	0	0	0	0	0
NM_001258214	0.578883	0.999943	0.000273526	0	2.11186e-07	0.000451504	1.02379e-08	0.000831739	0.000153895	0.000160973	0.000315302	0.000313771
NM_001258215	12.3823	0.192606	0.00638844	0	0.0162593	0.0105453	0.0249642	0.019426	0.00359437	0.00375967	0.00736415	0.00732841
NM_001258216	5.36941	0.800991	0.00265507	0	2.04995e-06	0.00438268	9.93772e-08	0.00807354	0.00149384	0.00156254	0.00306058	0.00304572
NM_001559	0.488055	0.999973	0.000235724	0	0.000599944	0.000389105	0.000921139	0.000716789	0.000132627	0.000138726	0.000271726	0.000270407
NR_047583	11.1644	0.26461	0.00574792	0	0.0146291	0.009488	0.0224612	0.0174783	0.00323399	0.00338272	0.0066258	0.00659364
NR_047584	0.160011	1	7.55442e-05	0	0.000192269	0.0001247	0.000295205	0.000229715	4.25039e-05	4.44586e-05	8.70821e-05	8.66594e-05
NM_001018067	37.2884	2.3375e-05	8.62429	8.90225	8.3167	8.23102	7.99635	8.07448	8.26979	8.07707	8.7417	8.22614
NM_001018068	43.1857	1.99283e-06	9.85062	10.172	9.49859	9.40013	9.14312	9.21302	9.44124	9.21935	9.99559	9.39882
NM_001018069	32.1196	0.000189865	4.0008	4.50377	4.27051	4.29766	4.16241	4.02276	3.96157	4.31178	4.13622	4.5305
NM_015640	36.8254	2.82749e-05	4.57474	5.15032	4.89317	4.91345	4.75646	4.6023	4.53376	4.92924	4.72685	5.18597
NM_001199741	251.38	0	3.20999	0.592061	2.51051	3.95976	2.63015	2.60115	3.75279	3.43762	3.46115	2.96161
NM_001199742	7.64956	0.56981	0.0231512	0.0181267	0.0742103	0.0909548	0.0395931	0.0839463	0.0301278	0.0730535	0.0501461	0.0600235
NM_001924	4590.26	0	78.0071	51.6804	118.974	121.96	97.0733	92.8975	129.421	130.695	93.0518	89.1047
NM_018841	1180.39	0	73.6123	74.5546	83.7253	81.6499	82.79	90.7714	71.8391	71.3968	75.9832	73.1435
NR_040077	10.2644	0.32951	0.0353312	0.113162	0.0543641	0.0652091	0.0417812	0.0480764	0.0518859	0.101035	0.0535946	0.0531982
NM_004675	12.7224	0.175577	0.550264	0.62557	0.410476	0.464029	0.373267	0.491061	0.555258	0.538555	0.537781	0.658672
NM_001002292	67.9728	3.79753e-11	8.6425	8.02314	7.89843	7.14095	6.5271	7.54256	7.01848	8.23758	7.61598	8.70891
NM_001193334	37.5972	2.05838e-05	0.565577	0.387255	0.452657	0.417642	0.661189	0.326922	0.632264	0.67346	0.487377	0.425196
NM_024911	239.485	0	31.6491	32.1401	30.6163	29.6559	25.9409	25.7164	31.5161	30.3735	29.3129	28.8098
NM_000329	4.43934	0.880195	0	0	0	0.00617439	0	0	0	0	0	0
NM_001114120	160.099	7.08307e-30	3.00829	3.72335	3.25825	2.91613	2.60371	2.85146	2.7801	2.8343	2.27504	2.40883
NM_017779	174.801	6.15933e-33	5.57113	4.11899	4.64849	5.28873	3.95244	3.98105	4.91112	5.08184	4.28695	4.0578
NR_110671	13.6939	0.133638	0.219043	0.293319	0.178959	0.284091	0.340268	0.442458	0.330111	0.303858	0.365219	0.417291
NM_020794	12.2422	0.199995	0.00312417	0.00616526	0.00274881	0	0	0	0	0.00551584	0.00540199	0
NR_023916	2.8224	0.970922	3.29092	3.22783	2.94723	3.26583	3.24144	2.9485	3.02537	3.11263	3.06532	3.21897
NM_017768	31.7359	0.00022118	5.9227	5.83087	5.92224	5.89434	6.02628	6.58142	6.59196	6.20503	6.86164	6.37235
NM_001190987	94.2689	2.25712e-16	22.623	25.4186	21.6196	22.36	21.3665	22.9551	23.3311	21.039	22.3361	23.3803
NM_004768	137.051	4.18781e-25	19.6535	17.7035	17.6471	19.0183	22.1243	19.2504	18.8741	20.3246	21.0109	19.8366
NM_030816	887.005	0	13.8918	15.1644	10.7354	11.0194	10.2806	11.5703	14.0921	14.0411	14.9806	15.2663
NM_001031693	32.0935	0.000191854	0.227754	0.0899187	0.136558	0.0199174	0.11691	0.0304165	0.199442	0.192501	0.0156693	0.280825
NM_001036645	88.4928	3.26494e-15	0.784199	0.175469	0.338057	0.487867	0.372043	0.749546	0.655458	0.690927	0.38449	0.000931475
NM_001036646	33.8996	9.30158e-05	0.292442	0.115458	0.175345	0.217103	0.150116	0.0390556	0.070507	0.247177	0.0201199	0.360587
NR_027404	149.846	9.4916e-28	0.0124519	0.617704	0.217405	0.303341	0.0063918	0.000383497	0.466516	0.0105246	0.690802	0.639648
NM_001190463	677.304	0	1.19441	2.08941	1.39607	2.55947	2.01551	2.64712	3.69627	4.67475	5.29367	3.88151
NM_001902	2543.58	0	13.3119	12.5479	9.31191	9.68588	7.32221	8.57179	16.1799	16.5291	22.8255	23.437
NM_153742	261.956	0	0.901451	0.769832	0.751765	0.937427	0.186776	0.419828	1.35593	1.35957	0.896185	1.80881
NR_125938	4.57387	0.869762	0	0	0	0	0	0	0	0.00825657	0	0
NM_198714	4.59603	0.868007	0.000125598	0.0100377	2.6975e-42	6.42862e-16	1.44428e-24	0.000279488	0	3.2724e-05	1.10216e-23	0
NM_198716	1.52982	0.996919	0.00143656	0	3.08706e-41	7.35292e-15	1.65194e-23	0.00319673	0	0.00037429	1.26063e-22	0
NM_198717	3.15411	0.95787	0.00300589	0	6.45915e-41	1.53854e-14	3.45655e-23	0.00668892	0	0.000783174	2.63777e-22	0
NR_028292	0.020732	1	1.78321e-05	0	3.81153e-43	9.1272e-17	2.05055e-25	3.96811e-05	0	4.64607e-06	1.56482e-24	0
NR_028293	0.0402059	1	3.50527e-05	0	7.53899e-43	1.79415e-16	4.0308e-25	7.80017e-05	0	9.13284e-06	3.07599e-24	0
NR_028294	0.00396943	1	3.30094e-06	0	7.28675e-44	1.68956e-17	3.79584e-26	7.34549e-06	0	8.60049e-07	2.89669e-25	0
NM_001126044	0.24182	0.999999	6.04246e-06	0.000482909	1.30321e-43	3.09279e-17	6.94838e-26	0	0	1.57434e-06	5.30245e-25	0
NM_198718	0.0287172	1	5.96747e-05	0	1.28219e-42	3.0544e-16	6.86214e-25	0	0	1.5548e-05	5.23664e-24	0
NM_198719	14.7507	0.098015	6.92961e-09	5.53809e-07	0	0.012723	0.0227091	0	0.00733277	1.80548e-09	6.08095e-28	0
NM_198715	23.7522	0.0047108	0.00658491	0.0125838	0.00231044	0.0168953	0.00262396	0.0046472	0.00645594	0.00873188	0.0265098	0.0196868
NR_038420	6.53664	0.685237	0.180346	0.152148	0.102016	0.214448	0.14465	0.164416	0.139418	0.146523	0.10994	0.177315
NM_005455	271.424	0	11.2393	12.0536	10.6524	11.5346	12.3183	11.6125	9.42309	8.37153	10.6424	9.14664
NM_203350	162.911	1.844e-30	9.27688	10.9829	8.84818	9.32524	8.95892	9.64403	8.83313	10.6594	9.70086	11.8074
NR_029707	3.9378	0.915458	0.226866	0.447698	0.399217	0.187242	0.858067	0.206956	0.382929	0.40054	0.392273	0.585553
NR_046217	14.5583	0.103804	0.249176	0.122931	0.109619	0.0411311	0.0706837	0.181847	0.0841171	0.175971	0.0430849	0.107189
NM_173808	19.5626	0.0208123	2.22328	1.94582	2.08031	2.33489	2.11853	2.33898	2.24522	2.26645	2.13636	2.23555
NM_001105659	16.4174	0.0586614	0.0749878	0.121076	0.113962	0.196925	0.103136	0.0932821	0.120819	0.0902684	0.0825116	0.152492
NM_001199328	28.7299	0.000719628	7.09069e-06	8.89164e-06	0.0204607	1.81105e-05	7.72798e-06	5.83737e-06	5.2096e-05	6.6946e-06	1.99632e-06	0.0189529
NM_001199329	0.0063567	1	2.3619e-06	1.06566e-06	8.41645e-07	1.13118e-05	8.14548e-07	9.29732e-07	3.40248e-06	1.87421e-06	3.42528e-07	7.51143e-07
NM_003838	79.4851	2.04518e-13	2.34717	2.04844	2.40158	2.23834	1.66747	1.87965	2.02332	2.0349	1.75304	1.73184
NM_001112808	0.00266224	1	3.5375e-06	4.92679e-06	5.28622e-06	2.33093e-10	1.02136e-06	4.36644e-06	2.09026e-06	4.05465e-06	4.08606e-06	1.04323e-06
NM_001199327	9.01885	0.435536	0.0275432	0.0383595	0.0411577	0.032519	0.00795225	0.033997	0.0162748	0.0315694	0.0318136	0.00812246
NM_015978	1.4429e-07	1	1.70141e-11	2.08395e-12	1.65006e-11	1.73917e-19	1.98041e-10	1.94344e-11	2.41961e-13	1.5105e-10	3.74896e-11	1.1e-13
NM_001002912	4.52243	0.873797	0	0	0	0	0	0	0	0	0	0.00234472
NR_121671	3.24636	0.953721	0	0	0	0	0	0	0	0	0.00247892	0
NR_121670	1.2858	0.998446	0	0	0	0	0	0	0	0	0.000963453	0
NM_001130042	195.594	2.77631e-37	1.59173	1.9413	1.41091	1.57818	2.50315	2.47643	1.50584	2.79961	2.6845	1.36099
NM_001130043	364.082	0	2.94234	2.17879	2.42275	2.9795	2.0266	1.29717	2.6589	2.49291	2.74242	5.04647
NM_001134759	228.313	3.78351e-44	0.242029	0.0148699	0.647202	0.232013	0.244363	0.247135	0.524626	0.289129	0.00455685	0.00134976
NM_001889	306.98	0	5.35412	4.93856	6.47065	5.56901	5.64554	6.21687	5.55831	4.061	4.08015	2.88738
NM_001162916	55.1772	1.12684e-08	0.106434	0.156824	0.255805	0.146758	0.0489319	0.13657	0.0713464	0.0814954	0.130269	0.232095
NM_138467	186.775	1.94563e-35	7.26291	7.33422	6.88474	6.6897	6.42842	6.4261	6.98582	4.60317	7.30677	6.99851
NR_027962	990.762	0	0.356956	0.431999	0.226634	0.331841	0.336527	0.500234	0.427836	2.71177	0.423058	0.479656
NM_001130058	23.1501	0.00586794	0.125028	0.128536	0.11294	0.106478	0.0787544	0.109429	0.135312	0.138141	0.07703	0.0366635
NM_152697	24.4861	0.00359547	0.0390536	3.42578e-06	0.0162112	0.0271549	0.0613016	0.0427729	1.90385e-06	0.0462366	0.0282171	0.0166112
NM_000016	79.3157	2.20976e-13	8.18902	6.72922	7.53357	7.03523	6.39764	7.61936	7.98661	8.214	8.4051	7.44315
NM_001127328	86.2231	9.29349e-15	1.48497	1.38874	1.42659	1.07035	0.894961	1.42352	1.21991	1.58526	0.934827	1.77113
NM_001286042	151.219	4.93088e-28	0.13648	0.829136	0.754504	0.801196	0.785315	0.260542	0.830773	0.556328	0.519239	0.715729
NM_001286043	26.7243	0.00155342	0.252835	0.181697	0.131272	0.222024	0.250022	0.18773	0.151381	0.342722	0.19344	0.142621
NM_001286044	36.5258	3.19714e-05	0.000176847	0.0788522	0.00165785	0.00541612	0.00155513	0.000573537	0.00145013	0.000829875	0.002075	0.00192485
NR_130749	35.4456	4.97068e-05	6.49701	7.12006	7.10135	6.85385	7.60723	7.7173	7.21614	7.19349	7.66664	7.74646
NM_004582	145.152	8.89089e-27	30.7618	31.3393	25.2054	26.4232	25.6398	26.4806	29.3657	28.6501	30.223	30.4843
NR_073562	143.96	1.56854e-26	10.0344	10.694	8.59834	9.42926	11.2147	7.82632	9.48864	11.0616	11.4123	11.5053
NR_003042	16.0867	0.0650926	0.750402	0.493616	0	0.412893	0	0.228182	0	0.883241	0.865011	0.430406
NR_002749	21.74	0.0097405	0.232267	0.916715	0.204361	0.958501	0	0.847535	0	0.820152	1.00403	1.39882
NR_002748	6.49646	0.689384	0.824386	0.542282	0.241779	0.6804	1.29919	0.752038	0.463829	0.24258	0.237574	0.472841
NM_002440	4.97764	0.836253	0.023815	0.00587459	0.0104769	0.0147417	0.016889	0.0162938	0.0150741	0.0105116	0.0308838	0.015367
NM_001160011	4.43934	0.880195	0	0	0	0.0140268	0	0	0	0	0	0
NM_152996	8.84839	0.451385	0	0.00590703	0.0105347	3.08913e-25	0	0.00546126	0.00505245	0	0	0.00515061
NM_030965	50.7152	7.9012e-08	0.441674	0.388431	0.185856	0.301135	0.0907896	0.236492	0.421372	0.440751	0.356945	0.33043
NM_005482	60.3822	1.13146e-09	8.64788	8.47045	9.03784	8.72859	7.53494	8.59318	8.70113	8.63208	8.81863	9.36741
NM_174858	30.0775	0.000425601	0.90951	0.995841	0.800235	1.00733	0.69355	0.754752	0.713111	0.963462	0.720366	0.822885
NM_012093	0.00158078	1	1.93905e-07	1.63452e-06	5.24994e-07	1.30604e-06	1.71956e-07	3.37337e-08	1.98058e-07	2.2959e-06	1.20184e-07	7.22382e-07
NM_015534	245.093	0	18.9824	19.1486	17.3371	17.1085	14.4626	16.4396	17.8257	17.785	18.5377	18.6147
NM_015017	138.103	2.54076e-25	2.61081	2.10761	1.96175	1.83319	1.83023	2.273	1.49786	1.48347	1.76107	1.72822
NM_201624	141.257	5.67411e-26	11.0993	10.3761	11.2898	11.2025	9.68926	10.6087	12.1772	11.9521	9.80154	10.6501
NM_201626	193.738	6.79414e-37	5.34223	5.11066	5.71665	5.55096	3.26485	3.86673	4.8468	5.34772	5.21564	4.71234
NM_001270384	388.48	0	2.83743	1.84265	2.44901	1.65785	1.33711	2.41609	2.0775	1.63745	2.49462	2.63415
NM_198549	238.622	0	2.90749	3.64603	3.26215	3.80532	3.31538	3.17477	2.70428	3.30268	2.54321	2.37654
NR_103535	37.4927	2.14895e-05	0.377137	0.465737	0.141533	0.212667	0.328152	0.234043	0.232419	0.211941	0.230336	0.334904
NM_001172309	267.777	0	13.1902	14.0558	13.878	13.0134	17.0242	16.3047	12.7855	13.0208	12.4466	13.1503
NM_144573	393.305	0	1.65432	1.63762	1.91714	2.34745	2.86898	2.97873	1.42458	1.19854	1.6957	1.04355
NR_130152	98.8155	2.73121e-17	10.9459	12.6361	11.7359	11.0698	10.0909	9.75756	9.54311	10.1683	10.037	10.4451
NM_001303433	212.555	7.685e-41	7.10257	9.20785	6.90345	7.57966	8.5663	8.8661	5.79993	6.40459	8.23489	7.36361
NM_003902	114.09	2.15659e-20	8.54485	9.8253	8.82319	8.43423	8.57089	9.40394	8.82704	8.21082	6.5779	8.78644
NM_007034	4929.74	0	8.57344	10.4646	25.2469	23.0277	36.7649	37.5537	15.1336	15.2753	21.3919	22.7663
NM_001304725	12.4665	0.188271	0.0323738	0.0212955	0.0284842	0.017813	0.0306116	0.0295327	0.0227683	5.33763e-10	0.0279887	0.0139264
NM_017655	9.8171	0.365494	0.000580876	0.000382102	0.000511086	0.000319615	0.000549258	0.000529899	0.000408528	0.0134416	0.000502195	0.000249879
NM_000959	5.84684	0.755144	0.0429707	0.0588879	0.052511	0.0610796	0.0406317	0.0391996	0.0362653	0.0547924	0.043342	0.0328621
NM_001039585	3.06819	0.96153	0.0222547	0.0304983	0.0271956	0.0316333	0.0210433	0.0203016	0.0187819	0.0283771	0.0224469	0.0170194
NM_006820	10.2744	0.328729	0.0959802	0.0587817	0.0611523	0.0655585	0.0625901	0.0754802	0.0502776	0.0671982	0.0429204	0.048407
NM_006417	10.0847	0.343676	5.31281	5.44293	4.99276	4.80472	4.80985	5.09405	4.95123	5.2887	5.01341	4.70704
NM_001297704	696.957	0	3.41382	4.32413	2.74749	2.97365	1.58274	1.78144	3.42853	3.28828	3.16772	3.43039
NM_001297705	415.83	0	1.65277	2.19124	1.66321	0.813354	0.844254	1.08826	1.33419	1.08694	1.56732	1.11648
NM_001297706	202.091	1.20713e-38	1.0087	1.26895	1.01209	1.17991	0.551682	0.750849	0.64302	0.75191	0.773794	1.13279
NM_012302	480.027	0	2.55111	3.23099	2.05297	2.28396	1.24677	1.33113	2.19278	2.45662	2.11733	2.56324
NR_119375	9.31304	0.408894	0	0	0	0	0	0	0.0052025	0.00544177	0.00532945	0.0106072
NR_119374	12.5681	0.183142	0.00979933	0	0	0	0	0	0.00827018	0.00865053	0.025416	0
NM_024686	142.927	2.56441e-26	2.47624	2.45915	2.42813	2.78533	1.95206	2.4736	2.82557	2.84221	3.42626	3.41423
NM_002731	371.68	0	8.69641	8.1493	8.37761	7.62849	6.04936	6.92497	9.01841	8.53779	9.27411	9.81452
NM_207578	36.236	3.59998e-05	0.333232	0.200497	0.267213	0.424576	0.345323	0.21024	0.117383	0.19971	0.211795	0.192167
NM_001300916	0.0335585	1	4.9823e-07	6.24356e-06	4.13813e-06	4.95251e-06	0.000101828	2.55253e-05	3.68765e-06	1.79838e-05	1.22834e-05	7.94321e-07
NM_182948	124.145	1.89002e-22	0.0831643	0.254717	0.191919	0.136427	0.376447	0.344018	0.336129	0.399487	0.340762	0.148008
NM_001242857	13.4945	0.141476	0.0879244	0.125263	0.125106	0.144197	0.126636	0.114789	0.0892502	0.119609	0.174238	0.156484
NM_001242858	17.1306	0.04671	0.166299	0.236942	0.236682	0.272849	0.239593	0.217175	0.168865	0.226325	0.258306	0.295975
NM_001242859	10.1134	0.34138	0.0972003	0.138472	0.138272	0.159416	0.139963	0.126868	0.0986667	0.13221	0.1509	0.172954
NM_001300917	0.00822639	1	2.44893e-06	3.98172e-06	5.68105e-06	2.43432e-05	2.45923e-05	5.74471e-06	4.11434e-07	2.95655e-06	4.49221e-06	3.90416e-06
NM_001242860	11.1912	0.262829	0.0586934	0.0235018	0.0285277	0.0328768	0.0288826	0.0261737	0.020352	0.0272756	0.0573357	0.0356828
NM_001242861	144.469	1.23073e-26	0.0142289	0.00707747	0.0108145	0.201392	0.0164458	0.0128188	0.0419783	0.00974905	0.0576935	0.0108274
NM_001300915	90.5088	1.28698e-15	2.87548e-07	1.85489e-08	0.100227	1.38232e-09	1.93269e-07	4.51492e-08	0.0405713	0.0451116	0.162864	3.06822e-08
NM_001242862	151.744	3.83751e-28	0.526285	0.631193	0.819555	0.831649	0.879092	0.644169	0.744235	1.0352	1.23193	1.2624
NM_001010971	74.6826	1.82556e-12	0.00105606	1.83633e-05	0.105825	0.101092	0.000443813	0.000428171	0.000529692	0.00103584	8.97696e-05	0.147134
NM_001134663	62.2238	4.98711e-10	0.00127936	0.0947702	0.000272687	0.000363217	0.000537656	0.000518707	0.109314	0.00125487	0.0998477	1.62615e-05
NM_001134664	60.3313	1.15736e-09	0.247357	0.00430114	0.0527222	0.0702255	0.103952	0.100288	0.124067	0.242621	0.0210263	0.00314404
NR_003927	19.7491	0.0195255	0	0.012412	0.0332037	0.0207644	0.0713673	0.034426	0.0106163	0.0111046	0	0
NM_021233	8.8931e-05	1	0	0	2.65491e-07	0	0	0	0	0	0	0
NM_058248	4.56717	0.870291	0	0	0.0170129	0	0	0	0	0	0	0
NM_025065	59.4531	1.70864e-09	19.9155	22.0875	20.2867	19.9512	20.4848	20.655	20.4011	20.0748	21.3174	23.3727
NM_005274	172.093	2.26077e-32	76.8315	82.0915	80.8053	77.8968	95.378	87.0921	76.3643	77.1625	82.7063	86.0119
NM_004388	36.0508	3.88324e-05	13.395	12.9871	13.247	13.1637	12.4814	12.053	13.1048	13.3298	14.0447	13.4514
NR_125761	17.8093	0.0374518	0.13936	0.10313	0.521121	0.316305	0.263549	0.349608	0.147017	0.153779	0.210847	0.179848
NM_001166293	323.304	0	1.77664	1.29901	2.30614	2.57661	2.30074	2.34471	1.3486	1.93337	1.79694	1.5207
NM_001166294	88.3349	3.51164e-15	0.486654	0.394632	0.564889	0.438496	0.451877	0.513676	0.345567	0.275235	0.230765	0.495207
NM_001166295	43.567	1.69582e-06	0.213891	0.277862	0.308864	0.248862	0.261539	0.226729	0.1694	0.147907	0.143594	0.242859
NM_001166417	39.2788	1.02607e-05	0.577411	0.597478	0.434845	0.432389	0.377504	0.526962	0.518615	0.386871	0.557529	0.451703
NM_014021	117.733	3.8869e-21	0.739974	1.17842	0.913225	0.752832	0.643558	0.935501	1.20147	0.977861	0.718086	0.905284
NM_012152	8.17491	0.51662	0.0453468	0.0111859	0.0398985	0.0374266	0.0428784	0.0103418	0.00956765	0.030023	0.0196022	0.00975354
NM_153259	8.90881	0.445734	0.313139	0.252224	0.309253	0.290093	0.277965	0.378934	0.291241	0.304636	0.386748	0.340885
NM_001253693	92.0661	6.26236e-16	0.59113	0.322338	0.343099	0.41157	0.279178	0.0725033	0.332157	0.359013	0.432266	0.169337
NM_018298	52.7684	3.23374e-08	0.682801	0.885498	0.731199	0.708811	0.91539	1.13706	0.923815	1.04605	0.901204	1.23063
NM_001288563	10.2884	0.327647	0.0117519	0.0115956	0.00516998	0.00484968	0.0111122	0	8.86946e-11	0	0.0101601	0
NM_145172	9.76129	0.370153	0.00162863	0.00160698	0.000716479	0.00067209	0.00153998	0	0.0163623	0	0.00140803	0
NM_032184	155.254	7.1824e-29	1.93407	1.81436	1.83652	1.78768	1.25313	1.70011	1.24779	1.27958	1.18514	1.19721
NM_198077	132.152	4.27889e-24	2.44948	1.75298	2.07053	1.79787	1.8939	1.69459	2.12555	2.97929	2.40708	2.57598
NR_024113	45.9304	6.20394e-07	4.55446	5.02501	5.15708	4.89105	4.44631	4.44336	5.20102	4.50426	5.43522	5.03207
NM_003921	1730.82	0	17.3635	13.112	23.5127	23.8391	14.7946	14.2065	18.0626	18.5032	12.1947	12.4073
NR_045484	19.3702	0.022223	0.188193	0.0832222	0.298865	0.17669	0.390037	0.428823	0.185705	0.219603	0.283641	0.258466
NM_001134445	5046.07	0	26.8719	37.3927	25.2546	26.0375	34.1389	36.996	27.1317	27.1642	49.0278	49.0711
NM_012137	610.149	0	34.7037	31.447	38.5188	35.8562	31.1138	33.783	35.8828	35.2732	30.5896	28.2377
NM_001554	143258	0	883.842	489.058	639.631	622.574	457.912	461.093	1228.28	1175.37	482.014	461.68
NM_001170670	73.9051	2.59879e-12	0.297055	0.511942	0.324977	0.327227	0.51748	0.361527	0.490143	0.289852	0.261201	0.363879
NM_017953	533.887	0	9.30779	9.42311	7.79746	7.29535	6.24095	6.16493	8.66471	8.94801	8.25816	8.3001
NM_152890	15.9669	0.0675769	0.0480257	0.0236936	0.0211278	0.0198188	0.0596027	0.0219055	0.0278654	0.0370961	0.0389255	0.0361541
NM_001184765	108.476	3.00307e-19	0.437311	0.646631	0.243173	0.251447	0.298291	0.205569	0.408425	0.406439	0.266013	0.518643
NM_001184766	102.298	5.39065e-18	1.45624	1.52999	1.68754	1.54994	0.829922	1.2193	1.3322	1.30648	1.18545	1.10193
NM_001007022	266.814	0	0.678994	1.38937	0.714922	1.19813	0.659068	0.639933	0.53074	1.33512	1.19029	1.19247
NM_020729	122.385	4.33866e-22	3.60942	2.86565	3.0252	3.28116	3.87597	3.78645	3.82504	3.51432	2.76238	2.93082
NM_006536	7.31084	0.604791	0	0.00478405	0	0	0	0	0	0.00428012	0.00419178	0
NM_001285	4.52243	0.873797	0	0	0	0	0	0	0	0	0	0.00538008
NR_024604	10.6864	0.297822	0.0114364	0	0	0.00471946	0.00540693	0	0	0	0.00988729	0.00491965
NM_001206651	106.638	7.09855e-19	3.40386	3.44544	3.67378	2.95903	3.7396	3.64361	3.53077	3.3277	3.52968	4.25227
NM_001206652	127.457	3.95183e-23	3.64741	3.60837	3.65131	3.30001	3.98417	4.09231	3.09777	3.62208	3.95582	4.3303
NM_001206653	52.5381	3.57559e-08	0.8242	0.700482	0.920205	0.903534	1.14047	1.08495	1.00879	0.954545	1.0252	0.986968
NM_016009	386.793	0	21.3171	22.2953	22.8185	23.6075	24.37	27.2934	22.1149	22.7083	24.7076	24.0899
NM_004261	250.259	0	85.6835	80.7085	91.3813	84.0081	88.1566	84.7876	93.1509	87.9846	96.8249	91.5307
NM_203341	92.176	5.95193e-16	5.75387	6.75319	5.90766	5.92804	7.02368	6.48636	4.71797	7.52199	6.05711	6.43653
NM_001134492	32.7201	0.000149393	1.63504	1.40271	1.30427	1.84463	1.32734	1.85542	1.7439	1.3296	1.6489	1.18701
NM_012262	148.224	2.0573e-27	7.73942	7.7654	8.69272	8.23537	8.01076	8.8452	7.31657	7.51109	7.35743	7.17187
NR_026988	24.1647	0.0040484	0.0397135	2.11592e-09	6.8283e-07	0.0244958	0.0324905	9.64201e-11	0.0210391	0.028001	0.0156703	0.0172348
NR_026989	12.8825	0.167996	0.0171862	0.0204014	0.0244709	0.0281219	0.0604282	0.0380575	0.0293231	0.024552	0.0961809	0.0906792
NR_026985	0.291412	0.999997	0.000338301	0.000455201	0.000577681	0.000208669	6.27631e-06	0.000718752	0.000179223	0.000238528	0.000133488	0.000146816
NR_026986	5.98289	0.741629	0.00738737	0.00994007	0.0126146	0.00455662	0.000137054	0.0156952	0.00391363	0.00520865	0.00291494	0.00320597
NR_026987	6.67335	0.671086	0.0082583	0.011112	0.0141018	0.00509383	0.000153212	0.0175455	0.00437502	0.00582272	0.0032586	0.00358394
NM_006769	111.443	7.47428e-20	6.37717	6.64491	5.6459	5.56122	6.14266	6.24222	6.5882	6.89119	6.73648	7.00808
NR_110682	5.84447	0.755378	0.0275416	0.0108701	0.0290791	0.0227312	0.010417	0.0251246	0.0278926	0.0194503	0.0380976	0.0189564
NM_006256	186.464	2.26056e-35	12.7086	11.6345	12.0479	12.6522	9.84078	11.8529	12.1471	12.243	11.2415	11.3491
NM_001514	75.5179	1.24869e-12	15.1695	13.2007	13.5244	13.4304	13.6148	13.676	16.556	15.3281	15.3194	15.0409
NM_001008661	372.339	0	0.748152	1.5862	2.16579	2.97398	2.8219	2.30475	1.74434	2.7424	2.07265	3.90164
NM_001008662	130.727	8.40634e-24	17.0476	15.6762	14.8052	13.5777	13.9923	12.9314	16.1775	14.772	16.8913	15.1297
NM_001162536	193.822	6.52375e-37	2.07735	3.00765	3.56202	3.33208	2.73434	2.94442	3.19595	3.28438	2.38014	2.61927
NM_019610	200.697	2.36597e-38	5.50805	3.79849	3.5873	3.71879	3.2611	4.13602	4.05015	4.16616	4.08229	3.72422
NM_018284	3450.55	0	23.4254	27.6227	16.1443	15.5837	10.353	10.3452	24.1031	23.7329	25.7399	24.6377
NM_002053	4077.26	0	17.5914	17.0987	10.4293	9.72504	7.66971	7.2185	22.5772	21.2721	21.5354	19.9284
NM_004120	382.354	0	13.7924	12.5374	13.0077	11.9758	10.6976	10.1784	14.8879	13.8386	13.8877	13.6091
NM_207398	19.036	0.0248888	0.0397524	0.031379	0	0.00656186	0	0.00725274	0.0134197	0.0140368	0.00687356	0
NM_052941	109.186	2.15339e-19	0.517527	0.535708	0.460935	0.374728	0.216158	0.269363	0.514476	0.549349	0.332139	0.450718
NM_001134486	22.9965	0.00620428	0.0234499	0.0192817	2.34402e-05	4.68844e-06	0.0221735	0.0142613	0.00659688	5.51871e-07	0.00675786	0.0201752
NM_052942	20.0063	0.0178734	0.00607251	0.00499313	0.0296401	0.0238456	0.00574196	0.00369306	0.00170831	0.0212574	0.00174999	0.00522449
NR_077244	11.8609	0.221263	0.282504	0.331013	0.170887	0.262308	0.317213	0.241605	0.253322	0.140279	0.198444	0.36458
NM_198460	15.3451	0.0818829	0.00801745	0.00791084	0	0.00661714	0.00379052	0.00365692	0.0169159	0	0.0173287	0.0103467
NR_003133	10.1772	0.336334	0.0316215	0	0.0139111	0	0.0149501	0	0	0.0139572	0	0
NM_001134476	136.961	4.37132e-25	0.0867615	0.212494	0.085446	0.13974	0.0744305	0.101613	0.203507	0.174789	0.159242	0.316019
NM_015350	118.457	2.76433e-21	0.151683	0.0731072	0.122214	0.0968116	0.0515652	0.0703984	0.0198085	0.0563085	0.19685	0.095493
NR_033981	4.67013	0.862064	0.0494562	0.146396	0.0870283	0.0816365	0.0935282	0.11279	0.0626081	0.130975	0.14965	0.0850994
NM_032270	122.033	5.12356e-22	2.88312	3.24813	2.90353	3.09455	2.65963	3.37838	2.50176	2.7841	2.49025	2.60161
NM_001134479	161.202	4.17756e-30	5.61136	5.97254	5.56243	5.07174	3.79699	4.95156	5.85166	6.00182	5.50271	5.61155
NM_018103	67.4558	4.7918e-11	3.63856	3.86192	3.34725	3.35476	3.9721	3.13822	3.64395	3.46528	4.27985	3.99419
NR_002830	25.6652	0.00231704	0.401214	0.361946	0.191634	0.245989	0.281821	0.261431	0.445025	0.404776	0.356779	0.502984
NM_182975	15.7641	0.0719752	0.318621	0.64891	0.392324	0.451848	0.51301	0.456104	0.526864	0.401234	0.594635	0.540315
NM_182976	194.839	3.99511e-37	7.4169	9.07329	6.85323	7.4459	7.86218	8.62061	7.62541	8.32058	9.72611	10.1336
NM_016620	150.865	5.83784e-28	3.16558e-06	0.0404251	0.371283	0.0318989	0.238123	0.0369095	0.361896	0.0457878	0.133602	0.197037
NM_032186	106.763	6.69488e-19	1.56341e-05	1.34928e-05	0.0172659	5.4587e-06	0.00694889	1.8805e-05	0.180269	0.000261118	0.0279067	0.138962
NM_201269	109.367	1.97861e-19	10.2138	9.50902	9.92659	9.98812	8.54493	10.5174	9.77915	10.4009	9.23688	9.317
NM_001017975	9.57603	0.385885	0.0712205	0.0663694	0.0557009	0.0359219	0.0748264	0.0469229	0.0768031	0.0523926	0.082098	0.0578705
NM_001134419	72.8617	4.17196e-12	1.58993	1.10562	1.33302	1.07493	0.749783	0.97693	1.10835	1.25583	0.985689	0.978285
NM_003503	302.357	0	2.54043	1.54222	1.21391	1.72543	1.22229	0.901573	2.52122	1.22847	1.30348	1.36628
NM_001134420	327.139	0	0.726171	2.16276	2.25936	2.18466	1.33801	1.64454	1.01258	2.32467	1.49242	1.85119
NM_001195683	68.5462	2.93334e-11	0.721452	0.463649	0.59293	0.608254	0.454852	0.601919	0.755462	0.51123	0.699513	0.474282
NM_001195684	95.6317	1.19945e-16	0.383105	0.471221	0.461203	0.440893	0.632451	0.251139	0.464946	0.575824	0.323031	0.361332
NM_003243	209.143	4.00047e-40	0.704886	0.379818	0.563968	0.914466	0.543635	0.964648	0.540337	0.926291	0.783393	0.950478
NR_036634	204.455	3.85402e-39	0.147504	0.180416	0.156943	0.270053	0.132328	0.458225	0.256663	0.440036	0.215687	0.451506
NM_001242805	0.00819343	1	0	0	0	8.70024e-06	0	0	0	0	0	0
NM_001242806	0.0186875	1	0	0	0	2.01801e-05	0	0	0	0	0	0
NM_001242807	3.72188	0.928746	0	0	0	0.00447773	0	0	0	0	0	0
NM_001242808	0.175277	1	0	0	0	0.000198125	0	0	0	0	0	0
NM_001242810	0.000157293	1	0	0	0	1.54077e-07	0	0	0	0	0	0
NM_207189	0.0222695	1	0	0	0	2.41345e-05	0	0	0	0	0	0
NM_001726	0.492877	0.999971	0	0	0	0.000569004	0	0	0	0	0	0
NM_173567	43.448	1.78345e-06	8.2747	8.64495	8.29171	7.75568	6.891	6.7098	8.75216	7.79401	8.20592	7.70078
NM_001287737	12.7887	0.172401	5.15513	5.6435	5.77729	5.69887	5.46159	5.56088	5.31927	5.71339	6.31116	6.28053
NM_183242	25.4455	0.00251591	0.525852	0.266082	0.486399	0.400623	0.216741	0.332103	0.364139	0.571329	0.291426	0.336413
NM_015237	39.674	8.7045e-06	0.668049	0.532403	0.798785	0.668005	0.518306	0.695366	0.755351	0.850575	0.596072	0.663181
NM_001012425	4.43934	0.880195	0	0	0	0.0214418	0	0	0	0	0	0
NM_053274	14.2804	0.112694	6.15463	6.76438	6.32755	5.71364	6.04659	5.93858	6.39351	6.34851	6.3835	6.08817
NM_024813	32.6107	0.000156074	4.53907	4.66429	4.55636	4.25855	3.69917	4.56394	4.63501	4.42202	4.08685	4.43919
NM_001127215	6.03905	0.736004	0.0522353	0.103082	0.0567733	0.053256	0.0958787	0.0616662	0.0648296	0.054249	0.0610986	0.0555149
NM_001127216	6.85778	0.651923	0.0594721	0.117362	0.0646389	0.0606342	0.109162	0.0702096	0.0738114	0.0617647	0.0695635	0.0632062
NM_005263	1.30004	0.998376	0.0108979	0.0215061	0.0118447	0.0111109	0.0200033	0.0128655	0.0135255	0.0113181	0.0127471	0.0115822
NM_005665	417.175	0	10.4549	10.5838	11.4249	10.691	10.2098	11.4007	8.82572	8.82913	9.33729	8.79766
NM_000969	316.513	0	326.512	323.757	337.05	320.276	360.97	325.081	321.748	311.204	344.128	325.004
NM_001252273	34.5313	7.20566e-05	1.51756	1.74512	1.0919	0.923349	1.692	1.12466	1.00482	0.830529	1.24237	1.15925
NR_000006	8.04814	0.529302	0	0.202642	0.361396	0.339007	0.582582	0.18735	0.173326	0.362594	0	0.353386
NR_002444	8.87986	0.448438	0.29339	0.289489	0.387211	0.242148	0.41613	0	0.247608	0.258996	0	0.252419
NM_001006605	47.6842	2.92565e-07	6.69536	6.43335	7.0009	7.58048	7.61723	7.49804	7.15429	6.18137	6.9106	6.59069
NM_001252269	261.589	0	0.74557	0.492171	1.10841	0.794483	2.22811	0.974985	0.883626	0.50418	0.818039	0.726504
NM_001252270	113.846	2.41827e-20	1.47644	1.21401	1.40615	0.660483	0.773173	1.26101	1.12193	1.64744	1.14536	0.859962
NM_001252271	37.667	1.99994e-05	0.545178	0.617642	0.466024	0.604176	0.616503	0.915819	0.634701	0.451618	0.483564	0.549189
NM_001164391	121.435	6.79214e-22	0.982184	0.320656	0.718634	0.397942	0.514713	0.635471	0.538562	0.457592	0.472725	0.419019
NM_001164392	210.322	2.26219e-40	0.613059	0.546792	1.1847	0.905665	0.736236	0.642441	1.60335	0.921299	0.762104	0.869241
NM_001164393	45.2292	8.36817e-07	0.182672	0.0930348	0.147491	0.0396878	0.123673	0.186397	0.0578875	0.112198	0.104921	0.161619
NM_007358	154.473	1.04279e-28	3.93168	4.45636	3.09979	3.55737	2.58473	3.15326	3.23796	3.77056	3.2152	3.38318
NM_001167830	159.773	8.27778e-30	2.6271	2.27543	2.86036	3.08807	2.72279	2.96084	2.88974	3.53834	3.54467	3.18653
NM_016040	932.642	0	18.5501	18.2877	17.0929	17.2975	16.6087	18.2037	18.3215	18.5002	22.9405	23.6896
NR_030761	364.241	0	4.30812	4.86979	5.02389	4.831	4.1525	5.00746	4.55951	5.0858	6.70961	6.05137
NM_001306076	80.5991	1.22869e-13	0.242775	0.345087	0.359025	0.517734	0.440243	0.632337	0.301207	0.544118	0.428279	0.473366
NM_206886	105.308	1.32191e-18	1.64061	1.21238	1.23876	1.25219	0.874046	0.971558	1.28935	1.07503	1.42629	1.58849
NR_034089	67.1542	5.48791e-11	1.50453	1.75183	0.9875	1.3775	1.61018	1.23127	1.2575	1.46053	1.38857	1.46923
NM_001938	92.7978	4.46304e-16	25.4889	25.534	23.6786	24.5708	21.8529	24.9497	23.7955	24.9328	23.4245	22.9811
NM_001024948	217.696	6.38712e-42	4.33277	3.87814	4.55416	4.7644	4.30939	5.47123	3.8164	3.91945	3.52756	3.73518
NM_001164473	132.248	4.08943e-24	0.639464	0.165086	0.350059	0.306459	0.416508	0.308673	0.140325	0.196281	0.260186	0.232013
NM_017737	295.683	0	2.595	2.43266	3.95403	2.94935	4.29127	4.47382	2.87218	2.9889	3.04625	3.24427
NM_001261408	572.249	0	2.70847	1.39847	1.91159	2.19152	4.09924	4.34266	2.56802	2.94286	4.17207	2.55107
NM_001261409	619.259	0	2.56411	1.11554	1.49175	1.65735	4.06979	3.29172	2.51488	3.28192	3.55095	2.19463
NM_001261410	398.404	0	0.263601	0.173965	0.335992	0.536146	1.38945	0.440525	0.804537	0.657421	1.23387	0.227778
NM_003567	3043.1	0	55.1506	51.2239	70.8286	67.2116	56.6508	57.1809	62.3799	59.3424	40.1594	41.631
NR_034091	19.8593	0.0188006	0.0653839	0	0.0232291	0.0216561	0.0124715	0	0.0665015	0.0583239	0.0226792	0.0452368
NR_030621	6.84715	0.65303	0.243881	0.240638	0	0	0	0	0	0	0	0
NM_014597	2203.84	0	44.6045	52.2154	40.3932	41.0438	41.2006	41.2982	45.0121	45.6649	63.1889	62.9192
NM_002061	9736.6	0	13.7094	20.4472	12.5425	12.4464	12.309	14.498	21.3511	20.9659	42.3559	44.7058
NM_000350	11.7594	0.227218	0.0479438	0.0289094	0.0281223	0.0351734	0.0402969	0.0340171	0.0157354	0.0329181	0.0437525	0.0481233
NM_004815	18845.2	0	73.2161	73.235	51.6044	49.7161	33.1412	34.9522	68.2026	66.8412	66.1869	64.2399
NM_001122674	38.1876	1.61308e-05	0.585039	0.76486	1.13196	0.887463	0.894522	0.90078	0.301606	0.95959	0.805892	0.705787
NM_002858	46.4679	4.92965e-07	17.3251	17.6145	17.3243	17.8339	16.9235	17.3507	16.2167	16.1808	16.0925	16.5181
NM_001178096	1653.57	0	14.4874	8.6465	6.42521	6.55039	5.31074	5.25612	13.8936	14.0138	9.93338	7.24771
NM_001993	51343.4	0	484.1	328.162	287.47	283.301	201.34	190.973	519.057	519.759	333.682	329.331
NR_104131	11.6286	0.235066	0.0439755	0.0578543	0.116076	0.0967862	0.194048	0.0668604	0.0742266	0.0776403	0.0633648	0.0756687
NM_001114106	37.6265	2.03362e-05	0.014832	0.0197581	0.0229506	0.012666	0.0143337	0.0121692	0.106795	0.0888691	0.0229311	0.0756498
NM_001258340	49.8116	1.16879e-07	0.0157905	0.0210348	0.0244337	0.0134845	0.01526	0.0129556	0.113696	0.0946118	0.000510397	0.0805383
NM_001258341	45.1023	8.83338e-07	0.0144617	0.00335444	0.00225383	0.0146492	0.0122736	0.011684	0.0547961	0.00553778	0.000190978	0.107679
NM_001258342	44.1224	1.34001e-06	0.1487	0.198087	0.230095	0.126985	0.143705	0.122004	0.0546586	0.121438	0.229898	0.0280251
NM_001258343	56.1084	7.48373e-09	0.149897	0.0347688	0.0233611	0.151838	0.127217	0.121104	0.024281	0.00633883	0.119481	0.0365143
NM_001301079	7.1171	0.624929	0.0131855	0.00213309	0.00199398	0.0158044	0.00231517	0.00175253	0.000856643	0.00240077	0.0138022	0.0138294
NM_152369	14.6096	0.102234	0.0144859	0.014546	0.0232661	0.0144696	0.00312643	0.00211528	0.00230988	0.0478871	0.0295221	0.0110511
NM_001286055	164.081	1.05308e-30	7.30802	7.53663	9.86176	7.35601	10.1497	7.66179	7.4672	7.39852	6.86942	6.91901
NM_001286056	359.283	0	7.13115	5.34439	9.62493	9.68397	11.3811	9.30936	8.54873	9.13999	10.8853	10.7734
NM_001839	256.736	0	309.087	301.916	328.964	313.082	328.529	314.063	322.337	322.369	322.438	311.822
NR_033998	11.405	0.248966	3.60698	3.29613	3.60637	3.53518	3.81759	2.87913	3.35545	3.14794	3.27787	3.68513
NM_001305242	18.9293	0.0258009	0.0747786	0.206266	0.0446066	0.115548	0.0698696	0.0482306	0.0210476	0.0412163	0.0531684	0.0296603
NM_144988	10.0097	0.349704	8.59399	9.05545	9.27037	9.06631	8.62111	8.53424	9.67116	8.34211	9.14928	8.89148
NR_131032	4.67208	0.861906	0.026271	0.00163716	0.00650856	0.00056496	0.0185509	0.00397744	0.0142286	0.0270289	0.0227699	0.0031805
NM_001199679	32.9867	0.000134268	0.0663218	0.0467168	0.0820321	0.0368801	0.0634455	0.0668195	0.0254311	0.0716818	0.100805	0.0404914
NM_152487	53.9869	1.89872e-08	2.63807	2.3546	2.62212	2.51314	2.17373	2.30965	2.58592	2.4959	2.23263	2.11866
NM_001199691	37.9226	1.79977e-05	1.13435	0.943495	0.426134	0.835238	0.927211	1.07962	0.983212	0.786144	0.807711	0.777694
NR_125948	4.59518	0.868074	0.0265092	0.0232504	0.0129579	0.0130229	0.0139257	0.0188088	0.00745752	0.00780049	0.005093	0.00760241
NR_125949	14.1978	0.11546	0.0449681	0.0394401	0.0219807	9.75797e-18	0.0236224	0.0319058	0.0126503	0.0132321	0.00863934	0.0128961
NM_001128142	77.8782	4.26023e-13	0.106916	0.59387	0.0256687	0.251561	0.112386	0.0512396	0.0678839	0.222843	0.0872015	0.0628668
NM_001199682	149.43	1.15728e-27	0.695572	0.797479	1.23905	0.313788	0.764319	0.28193	0.842958	1.69725	0.986156	0.369363
NM_001278247	251.275	0	2.96889	1.14392	1.52015	0.502782	1.04444	2.42045	1.94637	1.67462	0.770725	1.21805
NM_001278248	141.614	4.78823e-26	1.96067	2.06289	1.79889	3.03432	1.66973	1.07757	2.53727	1.20174	1.78549	2.62395
NM_015485	304.447	0	0.456088	1.56216	1.50929	2.40742	1.30494	0.120074	1.18178	1.1727	2.47024	0.926395
NR_103483	239.777	0	0.683685	1.03832	0.615319	0.128636	1.80847	2.07313	0.490203	0.814785	0.731197	0.942409
NR_103484	0.340901	0.999994	2.74814e-05	0.00039623	0.000882127	3.49351e-05	5.26855e-06	3.14916e-06	3.60234e-05	0.000122851	0.00182541	0.000137891
NR_125991	4.53216	0.873038	0	0	0	0	0	0	0	0	0.0207475	0
NR_110693	16.2627	0.0615951	0.10763	0.144817	0.146353	0.0726807	0.111024	0.0357036	0.0990928	0.0777376	0.0761332	0.159945
NM_001300985	98.5358	3.1107e-17	0.150283	0.189741	0.139212	0.058305	0.33806	0.0630571	0.075182	0.118742	0.0302686	0.0976671
NM_001300986	68.9611	2.43313e-11	0.0209134	0.146063	0.0441182	0.115822	0.149032	0.0177752	0.0387151	0.0746422	0.0178191	0.0977534
NM_001300987	24.4532	0.00363944	0.0105677	0.0165722	0.00481256	0.00602147	0.0206368	0.00720341	0.00304665	0.0135652	0.0584366	0.0111576
NM_001300988	196.272	2.00202e-37	0.270287	0.616344	0.134037	0.0442825	0.383883	0.244627	0.0924787	0.142997	0.137812	0.230444
NM_001300989	67.0169	5.83721e-11	0.114744	0.121511	0.219483	0.162949	0.150731	0.0458166	0.138848	0.147008	0.0384401	0.264976
NM_001300990	104.95	1.56274e-18	0.125713	0.0593295	0.0303845	0.224664	0.0963565	0.0274728	0.10307	0.0841906	0.0293318	0.255389
NM_021190	137.76	2.99074e-25	0.207352	0.400602	0.211138	0.124422	0.171407	0.179935	0.170555	0.1771	0.174496	0.61608
NR_125357	232.821	4.2039e-45	0.876549	0.315684	0.790564	0.723211	0.566847	0.274822	0.852467	0.453277	0.214996	0.28397
NR_125356	260.459	0	1.25327	1.09198	1.01356	1.25518	0.720594	1.96087	1.41898	1.42815	2.06526	0.778362
NM_000110	164.607	8.1837e-31	26.394	26.3575	27.1488	27.7622	24.2737	27.4174	28.0933	28.8696	27.8481	29.145
NR_046590	3.44704e-39	1	1.69277e-42	9.80909e-45	5.46506e-44	6.02558e-44	2.70815e-41	4.2039e-45	4.06377e-44	1.06499e-43	4.2039e-45	6.86636e-44
NM_001160301	29.0827	0.000627556	3.28235	3.28663	2.79247	3.08859	2.82404	2.23481	2.83162	2.80959	3.02696	2.79448
NR_046591	9.63195	0.381094	0	0.0235631	0.0210114	0.0394194	0.0225807	0	0	0	0	0
NR_046105	46.4242	5.02286e-07	1.01148	1.00037	0.572936	0.646289	0.67808	0.518833	0.688689	0.851337	0.612853	0.723345
NR_039604	4.04641	0.908332	1.43196	1.58953	0.787446	1.18186	1.69252	0.979719	1.51064	1.26409	0.928499	1.23199
NR_029679	15.6561	0.0744189	3.01894e-22	0.69825	1.27833	0.774547	0.58799	0.353629	0.279895	1.00607	0.213996	0.428625
NR_046088	20.8479	0.0133433	0.404853	0.433467	0.348632	0.391017	0.17919	0.361465	0.363486	0.433432	0.290438	0.311261
NM_015976	110.916	9.56897e-20	30.5546	30.701	29.2402	27.8491	30.4417	28.1803	27.7925	25.3814	27.8135	25.8388
NM_152238	52.6093	3.46623e-08	1.58928	1.19831	1.53874	1.53686	1.79164	1.82651	1.37094	1.15566	1.48419	2.23544
NR_033716	271.637	0	2.73834	1.9729	3.95311	2.88882	3.2399	4.06207	2.79922	3.81274	1.32475	2.12685
NR_033940	4.43934	0.880195	0	0	0	0.00632972	0	0	0	0	0	0
NM_001166252	3.7696	0.925912	0	0	0	0.00282044	0	0	0	0	0	0
NM_014839	0.669738	0.999894	0	0	0	0.000483739	0	0	0	0	0	0
NM_017734	10.3351	0.324043	0.0151361	0	0	0	0	0	0.00638709	0	0	0.00651119
NM_001013660	26.7796	0.00152113	0.349702	0.30192	0.282046	0.330715	0.158444	0.179444	0.332024	0.373019	0.233049	0.313403
NM_000642	110.707	1.05571e-19	4.0349	3.88066	4.22019	4.05917	3.392	3.98562	3.34195	3.91128	3.46697	3.4288
NM_000028	67.4461	4.81288e-11	0.0282341	0.0296547	0.0248682	0.0286152	0.0259577	0.120413	0.0855949	0.0430693	0.03239	0.0438083
NM_000643	50.2098	9.83671e-08	0.191705	0.201401	0.16884	0.194262	0.176309	0.279403	0.317635	0.292551	0.219981	0.29759
NM_000644	47.8129	2.76809e-07	0.185265	0.120178	0.167477	0.174682	0.172895	0.207923	0.282433	0.264842	0.20553	0.265075
NM_000646	149.997	8.83224e-28	0.216198	0.163986	0.0845311	0.111843	0.0867637	0.160811	0.377448	0.22506	0.127486	0.19223
NM_000645	27.0922	0.00135049	0.044258	0.0217786	0.0379295	0.0789927	0.0446152	0.0904475	0.0627469	0.0444557	0.0499127	0.0521603
NM_001271684	68.2348	3.37495e-11	0.0757159	0.0547239	0.0866974	0.0787694	0.181111	0.138608	0.0385502	0.0705704	0.0281832	0.0628079
NM_012243	129.212	1.72187e-23	4.25674	4.76832	4.94788	4.87967	4.67893	4.66263	4.09746	3.92955	4.24729	3.70922
NM_001271685	1280.16	0	2.46853	1.98551	2.70757	3.02783	4.22698	4.74964	1.60314	1.96236	1.39227	2.03075
NM_033055	93.5099	3.20885e-16	44.2074	41.1156	42.1119	42.6905	39.2895	40.0511	43.7405	44.4329	41.9294	41.2294
NM_001304829	153.056	2.05201e-28	1.03744	0.994576	0.572964	0.608811	0.757785	0.428988	0.896813	0.576672	0.420936	0.469479
NM_194292	153.097	2.01175e-28	2.64072	2.48154	3.03918	2.87262	1.63752	2.24616	2.75423	3.0517	2.64096	2.91112
NM_019083	7.67399	0.567304	2.26654	2.21601	2.09848	2.28582	2.04237	2.06338	2.07475	2.30483	2.1202	2.24227
NM_001256385	16.3732	0.0594847	0.0096379	0.0300698	0.0152754	0.0128679	0.0797154	0.00360739	0.00641699	0.0196486	0.0122382	0.0190829
[truncated: 40,549 more rows]
