# Supplementary material for: Ligand-dependent genomic function of glucocorticoid receptor in triple-negative breast cancer
Source: Nat Commun. 2015 Sep 16;6:8323. doi: 10.1038/ncomms9323 (PMC4573460; doi:10.1038/ncomms9323)
Supplement: Supplementary Data 2 — Genes regulated by both Dex treatment in TNBC cells and chemotherapy in breast cancer patients [file ncomms9323-s3.xls]

## Sheet: Downregulated
TBC1D9
CCND1
NEDD4L
NDP
CXXC5
STC1
SLC4A8
FAM110B
NKX3-1
TMC5
MAST4
SH3RF1
PLEKHA6
ZNF827
SMAD3
IER3
TRIM45
SLC4A7
KLHL3
ATG16L1
ITGA2
DUSP4
FCRLB
MYO5B
CITED4
COL1A1
ZCCHC24
GPRC5A
CBX4
FAM84B
TUFT1
SIX4
PLEKHG3
KCTD13
FAM46C
CCDC85C
TLE3
GALNT3
AP3M2
JAG1
ABHD10
SSFA2
TNFRSF10B
PLK2
GDF15
FZD2
RAB11FIP4
TNFAIP2
IL1RAPL1
BBS5
TIMP3
SYNJ2
SLC20A2
LONRF2
RBM12B
ATP8B1
TRIM25
SPOPL
WNT4
SIX1
TSKU
LIMA1
PAK6
TNFSF10
CCRN4L
FUK
CHSY1
RGMB
ZNF175
BHLHE41
GPR68
LSM11
PTPRB
THAP6
TLR5
SBNO2
NHS
TTC5
STARD8
WT1
CHGA
C11orf68
ADORA2A
TFAP4
NKX3-2
STX1A
MCC
NAV3
ERBB2IP
RNASEL
RBM24
PNMA2
ZNF703
MBLAC2
DCLRE1A
FST
NUAK1
TTC30B
ADAMTS6
NR2F2

## Sheet: Upregulated
SRGN
MT1X
EPSTI1
PLIN2
ASS1
KRT5
CDC20
S100P
KRT7
RGS2
PIM1
DDIT4
FZD9
ALDH1A3
DKK1
DUSP1
RIPK2
SLC7A7
EDN1
SGK1
LOX
NFIL3
PRRG1
TNFAIP3
CEBPB
ANGPTL4
BIRC3
FAM65B
C10orf10
FOXQ1
GPSM2
FOXN2
ZFP36
FPR1
PNMT
KLF6
SNAI2
TMEM64
LAX1
MT2A
VGF
CCL20
LBH
PPAP2B
C1orf54
MAFB
PMP22
SERPINE1
SIK1
FLVCR2
PRKX
DHRS9
MME
LHFPL2
RNF144A
KLRD1
SEC14L1
GRAMD3
VSTM2L
GJB3
FOXN3
ABTB2
PDGFRL
ZFP36L2
ERRFI1
ARMC8
SAA1
ACSL1
TP53I3
MT1E
KCNS1
PGM2L1
CMKLR1
KIAA0922
FKBP5
RPRML
RGS19
PDZD2
MT1M
STOM
SNX8
PITPNC1
CPM
RASSF4
BIN1
GADD45B
MAP2
GCNT1
PSCA
PRICKLE4
CCNA1
SPSB1
S1PR1
FRMD3
CDKN1C
CEBPD
MCL1
ZFAND5
PAG1
PTGER2
EFNA4
NPR3
MMP15
UBC
TGS1
TMEM43
B3GNT5
LHX6
NLRP3
ADAMTS9
SYTL3
TFCP2L1
OGFRL1
OSGIN2
TCAP
ST3GAL6
ANKRD1
LY6K
DNER
EDN2
FOXO1
CNKSR3
JPH2
MGAT4A
SIX3
UBE2E1
DPP4
SYT8
CCDC107
PLEKHG6
VCL
UST
PPP2CB
JAK2
ST5
AMMECR1
HOPX
XDH
NEDD9
PKP2
HPGD
DMBT1
TBC1D10A
DNAJB4
EPB41L4B
IL12RB2
NBN
CALCRL
DLK2
PITX2
CD109
SCEL
GPR63
ANKRD35
TPRA1
SAA2
IL1R1
RAB20
SERPINF2
CDKN1A
TH
IRS2
CPEB2
STAB2
TBX15
C6orf132
CLDND2
SLC46A3
FGD4
SDPR
PPARGC1A
F2RL3
OSR2
GADD45A
ZDHHC9
PLEKHG2
SP6
EPS8
RNF175
FBXO42
PDXK
FOXA2
ARRDC2
PAPLN
SGMS1
HS6ST1
ZBTB7B
AKAP12
KLF9
AIM1
AQP3
TLR2
JRK
ZNF114
ARHGAP20
SIX2
KCNJ15
NUMBL
TGFBR2
ADAMTS7
